# Supplementary material for: Sarcoma classification by DNA methylation profiling
Source: Nat Commun. 2021 Jan 21;12:498. doi: 10.1038/s41467-020-20603-4 (PMC7819999; doi:10.1038/s41467-020-20603-4)
Supplement: Supplementary file 4 — Supplementary Data 1 [file 41467_2020_20603_MOESM4_ESM.xlsx]

## Sheet: Tabelle1
ID	Batch	Manifestation	Site	Diagnosis	Methylation Class Name	DNA	Supplier	Tumour cell content [absolute]	IDAT	Colour
REFERENCE_SAMPLE 1	2017-11-30		Soft tissue, limbs, lower limbs, thigh	Control (muscle tissue)	methylation class control (muscle tissue)	FFPE	Heidelberg Neuropathology	0.403161666666667	201904410008_R06C01	7C7E82
REFERENCE_SAMPLE 2	2017-11-30		Soft tissue, limbs, upper limbs, forearm	Control (muscle tissue)	methylation class control (muscle tissue)	FFPE	Heidelberg Neuropathology	0.439489666666667	201904410008_R05C01	7C7E82
REFERENCE_SAMPLE 3	2017-11-30		Soft tissue, limbs, upper limbs, forearm	Control (muscle tissue)	methylation class control (muscle tissue)	FFPE	Heidelberg Neuropathology	0.389103166666667	201904410008_R04C01	7C7E82
REFERENCE_SAMPLE 4	2017-11-30		Soft tissue, limbs	Control (muscle tissue)	methylation class control (muscle tissue)	FFPE	Heidelberg Neuropathology	0.390246333333334	201904410008_R03C01	7C7E82
REFERENCE_SAMPLE 5	2017-11-30		Soft tissue, limbs, lower limbs, thigh	Control (muscle tissue)	methylation class control (muscle tissue)	FFPE	Heidelberg Neuropathology	0.457609666666667	201904410008_R02C01	7C7E82
REFERENCE_SAMPLE 6	2017-11-30		Soft tissue, limbs, lower limbs, thigh	Control (muscle tissue)	methylation class control (muscle tissue)	FFPE	Heidelberg Neuropathology	0.433242333333334	201904410008_R01C01	7C7E82
REFERENCE_SAMPLE 7	2017-11-30		Soft tissue, limbs, lower limbs, thigh	Control (muscle tissue)	methylation class control (muscle tissue)	FFPE	Heidelberg Neuropathology	0.438699166666667	201904410007_R08C01	7C7E82
REFERENCE_SAMPLE 8	2017-11-30		Soft tissue, limbs, lower limbs, leg	Control (muscle tissue)	methylation class control (muscle tissue)	FFPE	Heidelberg Neuropathology	0.435837333333334	201904410007_R07C01	7C7E82
REFERENCE_SAMPLE 9	2017-11-23	Metastasis	Visceral, thorax, lung	Ewing´s sarcoma	methylation class Ewing´s sarcoma	KRYO	INFORM	0.472001833333334	201876940215_R06C01	2F4B81
REFERENCE_SAMPLE 10	2017-11-23	Primary	Soft tissue, trunk, thorax	Desmoid-type fibromatosis	methylation class desmoid-type fibromatosis	FFPE	Heidelberg Neuropathology	0.472480166666666	201530480027_R01C01	DB6E9D
REFERENCE_SAMPLE 11	2017-11-16	Primary	Soft tissue, head and neck	Malignant rhabdoid tumour	methylation class malignant rhabdoid tumour	FFPE	PTT2.0	0.455717833333333	201530480009_R08C01	55A458
REFERENCE_SAMPLE 12	2017-11-30	Primary	Bone, limbs, upper limbs, femur	Chondrosarcoma (clear cell)	methylation class chondrosarcoma (clear cell)	FFPE	Basel Pathology	0.353278833333334	201904410007_R06C01	004892
REFERENCE_SAMPLE 13	2017-11-30	Primary	Bone, limbs, lower limbs, tibia	Chondrosarcoma (clear cell)	methylation class chondrosarcoma (clear cell)	FFPE	Basel Pathology	0.363451666666667	201904410007_R05C01	004892
REFERENCE_SAMPLE 14	2017-11-30	Primary	Bone, limbs, upper limbs, femur	Chondrosarcoma (clear cell)	methylation class chondrosarcoma (clear cell)	FFPE	Basel Pathology	0.385688333333333	201904410007_R04C01	004892
REFERENCE_SAMPLE 15	2017-11-30	Primary	Bone, limbs, upper limbs, femur	Chondrosarcoma (clear cell)	methylation class chondrosarcoma (clear cell)	FFPE	Basel Pathology	0.381090833333333	201904410007_R03C01	004892
REFERENCE_SAMPLE 16	2017-11-30	Primary	Bone, limbs, upper limbs, femur	Chondrosarcoma (clear cell)	methylation class chondrosarcoma (clear cell)	FFPE	Basel Pathology	0.408569833333333	201904410007_R02C01	004892
REFERENCE_SAMPLE 17	2017-11-30	Primary	Bone, limbs, lower limbs, tibia	Chondrosarcoma (clear cell)	methylation class chondrosarcoma (clear cell)	FFPE	Basel Pathology	0.3855365	201904410006_R08C01	004892
REFERENCE_SAMPLE 18	2017-11-23	Primary	Bone, head and neck, mandible	Chondrosarcoma (mesenchymal)	methylation class chondrosarcoma (mesenchymal)	FFPE	Basel Pathology	0.598459166666667	201876940196_R03C01	4B5DAA
REFERENCE_SAMPLE 19	2017-11-23	Primary	Bone, spine	Chondrosarcoma (mesenchymal)	methylation class chondrosarcoma (mesenchymal)	FFPE	Basel Pathology	0.555828166666667	201876940196_R01C01	4B5DAA
REFERENCE_SAMPLE 20	2017-11-23	Primary	Bone, head and neck, orbit	Chondrosarcoma (mesenchymal)	methylation class chondrosarcoma (mesenchymal)	FFPE	Basel Pathology	0.591260833333333	201876940193_R07C01	4B5DAA
REFERENCE_SAMPLE 21	2017-11-23	Primary	Bone, spine	Chondrosarcoma (mesenchymal)	methylation class chondrosarcoma (mesenchymal)	FFPE	Basel Pathology	0.609792166666665	201876940193_R06C01	4B5DAA
REFERENCE_SAMPLE 22	2017-11-30	Primary	Bone, limbs, lower limbs, tibia	Chondroblastoma	methylation class chondroblastoma	FFPE	Basel Pathology	0.414925	201904410004_R05C01	A3B1DA
REFERENCE_SAMPLE 23	2017-11-30	Primary	Bone, limbs, upper limbs, humerus	Chondroblastoma	methylation class chondroblastoma	FFPE	Basel Pathology	0.429893833333333	201904410004_R04C01	A3B1DA
REFERENCE_SAMPLE 24	2017-11-30	Primary	Bone, limbs, lower limbs, talus	Chondroblastoma	methylation class chondroblastoma	FFPE	Basel Pathology	0.339123833333333	201904410004_R02C01	A3B1DA
REFERENCE_SAMPLE 25	2017-11-30	Primary	Bone, limbs, lower limbs, talus	Chondroblastoma	methylation class chondroblastoma	FFPE	Basel Pathology	0.458686166666666	201904410004_R01C01	A3B1DA
REFERENCE_SAMPLE 26	2017-11-30	Primary	Bone, limbs, lower limbs, talus	Chondroblastoma	methylation class chondroblastoma	FFPE	Basel Pathology	0.420101666666667	201904410003_R08C01	A3B1DA
REFERENCE_SAMPLE 27	2017-11-30	Primary	Bone, limbs, lower limbs, femur	Chondroblastoma	methylation class chondroblastoma	FFPE	Basel Pathology	0.4228045	201904410003_R07C01	A3B1DA
REFERENCE_SAMPLE 28	2017-11-30	Primary	Bone, limbs, lower limbs, femur	Chondroblastoma	methylation class chondroblastoma	FFPE	Basel Pathology	0.484262	201904410003_R06C01	A3B1DA
REFERENCE_SAMPLE 29	2017-11-30	Primary	Bone, limbs, lower limbs, femur	Chondroblastoma	methylation class chondroblastoma	FFPE	Basel Pathology	0.448947	201904410003_R05C01	A3B1DA
REFERENCE_SAMPLE 30	2017-11-30	Primary	Bone, limbs, lower limbs, femur	Chondroblastoma	methylation class chondroblastoma	FFPE	Basel Pathology	0.371954166666666	201904410003_R04C01	A3B1DA
REFERENCE_SAMPLE 31	2017-11-30	Primary	Bone, limbs, upper limbs, scapula	Chondroblastoma	methylation class chondroblastoma	FFPE	Basel Pathology	0.433601166666667	201904410003_R01C01	A3B1DA
REFERENCE_SAMPLE 32	2017-11-23	Metastasis	Intracranial	Ewing´s sarcoma	methylation class Ewing´s sarcoma	FFPE	PTT2.0	0.55155	201530480042_R03C01	2F4B81
REFERENCE_SAMPLE 33	2017-11-16	Primary	Soft tissue, trunk, thorax, mamma	Angiosarcoma	methylation class angiosarcoma	FFPE	Bamberg Pathology	0.526766	201876940199_R06C01	CB5827
REFERENCE_SAMPLE 34	2017-11-16	Metastasis	Soft tissue, limbs, upper limbs, axilla, lymph node	Angiosarcoma	methylation class angiosarcoma	FFPE	Bamberg Pathology	0.487969833333333	201876940199_R05C01	CB5827
REFERENCE_SAMPLE 35	2017-11-16	Primary	Visceral, abdomen, omentum	Angiosarcoma	methylation class angiosarcoma	FFPE	Bamberg Pathology	0.4918365	201876940199_R04C01	CB5827
REFERENCE_SAMPLE 36	2017-11-16	Primary	Soft tissue, trunk, thorax, mamma	Angiosarcoma	methylation class angiosarcoma	FFPE	Bamberg Pathology	0.525364833333333	201870620067_R01C01	CB5827
REFERENCE_SAMPLE 37	2017-11-09	Primary	Soft tissue, trunk, abomen	Small blue round cell tumour with CIC alteration	methylation class small blue round cell tumour with CIC alteration	FFPE	PTT2.0	0.496300833333333	201533480051_R06C01	224571
REFERENCE_SAMPLE 38	2017-11-09	Metastasis	Soft tissue, limbs, upper limbs, axilla	Rhabdomyosarcoma (alveolar)	methylation class rhabdomyosarcoma (alveolar)	KRYO	INFORM	0.629746833333333	201869680182_R07C01	FDA746
REFERENCE_SAMPLE 39	2017-11-09	Primary	Soft tissue, trunk, pelvis	Infantile fibrosarcoma	methylation class infantile fibrosarcoma	FFPE	Kiel Pathology	0.384939166666667	201869680190_R01C01	AB0066
REFERENCE_SAMPLE 40	2017-11-09	Primary	Soft tissue, trunk, thorax, mamma	Angiosarcoma	methylation class angiosarcoma	FFPE	Luxembourg National Center of Pathology	0.443432	201869680196_R01C01	CB5827
REFERENCE_SAMPLE 41	2017-10-26	Primary	Soft tissue, trunk, pelvis	Desmoplastic small round cell tumour	methylation class desmoplastic small round cell tumour	KRYO	INFORM	0.695830833333333	201858500066_R06C01	44BDA4
REFERENCE_SAMPLE 42	2017-09-28	Recurrence	Soft tissue, limbs, upper limbs, axilla	Rhabdomyosarcoma (alveolar)	methylation class rhabdomyosarcoma (alveolar)	FFPE	PTT2.0	0.445029	201465910026_R07C01	FDA746
REFERENCE_SAMPLE 43	2017-09-28	Primary	Intracranial	Mesenchymal chondrosarcoma	methylation class sarcoma (RMS-like)	FFPE	PTT2.0	0.5667665	201465910026_R05C01	F32608
REFERENCE_SAMPLE 44	2017-09-28	Primary	Visceral, abdomen, kidney	Malignant rhabdoid tumour	methylation class malignant rhabdoid tumour	FFPE	Cologne Pathology	0.442492166666667	201465910026_R04C01	55A458
REFERENCE_SAMPLE 45	2017-09-21	Metastasis	Soft tissue, head and neck, tracheal region	Rhabdomyosarcoma (alveolar)	methylation class rhabdomyosarcoma (alveolar)	KRYO	INFORM	0.618540166666666	201533510024_R06C01	FDA746
REFERENCE_SAMPLE 46	2017-09-21	Primary	Soft tissue, spine, peripheral nerve	Schwannoma	methylation class schwannoma	FFPE	MNP2.0	0.454033	201533510033_R03C01	9A5B33
REFERENCE_SAMPLE 47	2017-09-21	Metastasis	Visceral, thorax, lung	Rhabdomyosarcoma (alveolar)	methylation class rhabdomyosarcoma (alveolar)	KRYO	INFORM	0.648193666666667	201533510024_R02C01	FDA746
REFERENCE_SAMPLE 48	2017-09-07	Metastasis	Soft tissue, trunk, pelvis, lymph node	Desmoplastic small round cell tumour	methylation class desmoplastic small round cell tumour	KRYO	INFORM	0.6737945	201533490047_R07C01	44BDA4
REFERENCE_SAMPLE 49	2017-08-31	Primary	Intracranial	Malignant tumour not otherwise specified	methylation class sarcoma (RMS-like)	FFPE	MNP2.0	0.584286	201533480048_R03C01	F32608
REFERENCE_SAMPLE 50	2017-08-31	Metastasis	Visceral, thorax, lung	Ewing´s sarcoma	methylation class Ewing´s sarcoma	KRYO	INFORM	0.539886833333333	201533480049_R02C01	2F4B81
REFERENCE_SAMPLE 51	2017-11-09	Primary	Bone, head and neck, skull base	Chordoma	methylation class chordoma	FFPE	Heidelberg Radiation Oncology	0.302596	201870620017_R04C01	1F3761
REFERENCE_SAMPLE 52	2017-11-09	Primary		Chordoma	methylation class chordoma	FFPE	Heidelberg Radiation Oncology	0.539150500000001	201870620017_R03C01	1F3761
REFERENCE_SAMPLE 53	2017-11-09	Primary		Chordoma	methylation class chordoma	FFPE	Heidelberg Radiation Oncology	0.425524166666667	201870620017_R02C01	1F3761
REFERENCE_SAMPLE 54	2017-11-09	Primary	Bone, head and neck, skull base	Chondrosarcoma	methylation class chondrosarcoma (IDH group A)	FFPE	Heidelberg Radiation Oncology	0.529038333333333	201870620017_R01C01	6282C2
REFERENCE_SAMPLE 55	2017-11-09	Primary		Chordoma	methylation class chordoma	FFPE	Heidelberg Radiation Oncology	0.380606333333334	201870620016_R06C01	1F3761
REFERENCE_SAMPLE 56	2017-11-09	Primary		Chordoma	methylation class chordoma	FFPE	Heidelberg Radiation Oncology	0.381373	201870620016_R05C01	1F3761
REFERENCE_SAMPLE 57	2017-11-09	Primary		Chordoma	methylation class chordoma	FFPE	Heidelberg Radiation Oncology	0.405571666666667	201870620016_R04C01	1F3761
REFERENCE_SAMPLE 58	2017-11-09	Primary		Chordoma	methylation class chordoma	FFPE	Gera Pathology	0.478914333333333	201870620016_R03C01	1F3761
REFERENCE_SAMPLE 59	2017-11-09	Primary		Chordoma	methylation class chordoma	FFPE	Heidelberg Radiation Oncology	0.398007666666667	201870620016_R02C01	1F3761
REFERENCE_SAMPLE 60	2017-11-09	Primary		Chordoma	methylation class chordoma	FFPE	Heidelberg Radiation Oncology	0.418996833333333	201870610042_R08C01	1F3761
REFERENCE_SAMPLE 61	2017-11-09	Primary		Chordoma	methylation class chordoma	FFPE	Heidelberg Radiation Oncology	0.515493833333334	201870610042_R07C01	1F3761
REFERENCE_SAMPLE 62	2017-11-09	Primary		Chordoma	methylation class chordoma	FFPE	Heidelberg Radiation Oncology	0.446598333333334	201870610042_R04C01	1F3761
REFERENCE_SAMPLE 63	2017-11-09	Primary		Chordoma	methylation class chordoma	FFPE	Heidelberg Radiation Oncology	0.338657833333333	201870610042_R01C01	1F3761
REFERENCE_SAMPLE 64	2017-11-09	Primary		Chordoma	methylation class chordoma	FFPE	Heidelberg Radiation Oncology	0.351872333333334	201870610041_R08C01	1F3761
REFERENCE_SAMPLE 65	2017-11-09	Primary		Chordoma	methylation class chordoma	FFPE	Tübingen Neuropathology	0.309956833333333	201870610041_R02C01	1F3761
REFERENCE_SAMPLE 66	2017-11-09	Primary		Chordoma	methylation class chordoma	FFPE	Tübingen Neuropathology	0.398713666666667	201870610040_R08C01	1F3761
REFERENCE_SAMPLE 67	2017-11-09	Primary		Chordoma	methylation class chordoma	FFPE	Heidelberg Radiation Oncology	0.392475	201870610040_R06C01	1F3761
REFERENCE_SAMPLE 68	2017-11-09	Primary		Chordoma	methylation class chordoma	FFPE	Münster Neuropathology	0.515851333333334	201869690205_R08C01	1F3761
REFERENCE_SAMPLE 69	2017-11-09	Primary	Bone, head and neck, skull base	Chordoma	methylation class chordoma	FFPE	Münster Neuropathology	0.382427166666667	201869690205_R06C01	1F3761
REFERENCE_SAMPLE 70	2017-11-09	Primary	Bone, head and neck, skull base	Chordoma	methylation class chordoma	FFPE	Münster Neuropathology	0.4123255	201869690205_R05C01	1F3761
REFERENCE_SAMPLE 71	2017-11-09	Primary		Chordoma	methylation class chordoma	FFPE	Heidelberg Radiation Oncology	0.465881666666667	201870610040_R05C01	1F3761
REFERENCE_SAMPLE 72	2017-11-09	Primary		Chondrosarcoma	methylation class chondrosarcoma (IDH group A)	FFPE	Göttingen Neuropathology	0.5503065	201869690205_R03C01	6282C2
REFERENCE_SAMPLE 73	2017-11-09	Primary	Bone, head and neck, skull base	Chordoma	methylation class chordoma	FFPE	Heidelberg Radiation Oncology	0.450406166666667	201869690205_R02C01	1F3761
REFERENCE_SAMPLE 74	2017-11-09	Primary		Chordoma	methylation class chordoma	FFPE	Heidelberg Radiation Oncology	0.522677333333334	201869690203_R08C01	1F3761
REFERENCE_SAMPLE 75	2017-11-09	Primary		Chordoma	methylation class chordoma	FFPE	Freiburg Neuropathology	0.444751833333334	201869690203_R07C01	1F3761
REFERENCE_SAMPLE 76	2017-11-09	Primary		Chondrosarcoma	methylation class chondrosarcoma (IDH group A)	FFPE	Heidelberg Radiation Oncology	0.506094	201869690203_R06C01	6282C2
REFERENCE_SAMPLE 77	2017-11-09	Primary		Chondrosarcoma	methylation class chondrosarcoma (IDH group A)	FFPE	Heidelberg Radiation Oncology	0.526653333333334	201870610040_R04C01	6282C2
REFERENCE_SAMPLE 78	2017-11-09	Primary		Chondrosarcoma	methylation class chondrosarcoma (IDH group A)	FFPE	Kiel Pathology	0.517900333333335	201869690203_R03C01	6282C2
REFERENCE_SAMPLE 79	2017-11-09	Primary	Bone, head and neck, skull base	Chondrosarcoma	methylation class chondrosarcoma (IDH group A)	FFPE	Heidelberg Radiation Oncology	0.5409515	201870610040_R03C01	6282C2
REFERENCE_SAMPLE 80	2017-11-09	Primary		Chondrosarcoma	methylation class chondrosarcoma (IDH group A)	FFPE	Heidelberg Radiation Oncology	0.494051166666667	201869690168_R08C01	6282C2
REFERENCE_SAMPLE 81	2017-11-09	Primary		Chondrosarcoma	methylation class chondrosarcoma (IDH group A)	FFPE	Heidelberg Radiation Oncology	0.499342166666667	201869690168_R07C01	6282C2
REFERENCE_SAMPLE 82	2017-11-09	Primary	Bone, head and neck, skull base	Chondrosarcoma (clear cell)	methylation class chondrosarcoma (clear cell)	FFPE	Heidelberg Radiation Oncology	0.348010166666667	201869690168_R06C01	004892
REFERENCE_SAMPLE 83	2017-11-09	Primary		Chondrosarcoma	methylation class chondrosarcoma (IDH group B)	FFPE	Heidelberg Radiation Oncology	0.275289666666667	201869690168_R04C01	1B75BC
REFERENCE_SAMPLE 84	2017-11-09	Primary	Bone, head and neck, skull base	Chondrosarcoma	methylation class chondrosarcoma (IDH group A)	FFPE	Münster Neuropathology	0.4738995	201869690168_R01C01	6282C2
REFERENCE_SAMPLE 85	2017-11-09	Primary		Chondrosarcoma	methylation class chondrosarcoma (IDH group A)	FFPE	Heidelberg Radiation Oncology	0.513359	201869680197_R08C01	6282C2
REFERENCE_SAMPLE 86	2017-11-09	Primary		Chondrosarcoma	methylation class chondrosarcoma (IDH group A)	FFPE	Tübingen Neuropathology	0.429528333333334	201869680197_R07C01	6282C2
REFERENCE_SAMPLE 87	2017-11-09	Primary		Chondrosarcoma	methylation class chondrosarcoma (IDH group A)	FFPE	Tübingen Neuropathology	0.467950666666667	201869680197_R06C01	6282C2
REFERENCE_SAMPLE 88	2017-11-09	Primary		Chondrosarcoma	methylation class chondrosarcoma (IDH group A)	FFPE	Göttingen Neuropathology	0.532068833333333	201869680197_R05C01	6282C2
REFERENCE_SAMPLE 89	2017-11-09	Primary		Chordoma	methylation class chordoma	FFPE	Heidelberg Radiation Oncology	0.523357500000001	201869680197_R04C01	1F3761
REFERENCE_SAMPLE 90	2017-08-10	Recurrence	Soft tissue, trunk, abomen	Rhabdomyosarcoma (embryonal)	methylation class rhabdomyosarcoma (embryonal)	FFPE	PTT2.0	0.563554833333333	201465910042_R06C01	F79360
REFERENCE_SAMPLE 91	2017-08-10	Primary	Skin, forehead	Squamous cell carcinoma (cutaneous)	methylation class squamous cell carcinoma (cutaneous)	FFPE	Essen Dermatology	0.409399666666666	201530490056_R02C01	231F20
REFERENCE_SAMPLE 92	2017-08-10	Primary	Skin, nose	Squamous cell carcinoma (cutaneous)	methylation class squamous cell carcinoma (cutaneous)	FFPE	Essen Dermatology	0.403810333333333	201530490056_R01C01	231F20
REFERENCE_SAMPLE 93	2017-08-10	Primary	Skin, trunk	Squamous cell carcinoma (cutaneous)	methylation class squamous cell carcinoma (cutaneous)	FFPE	Essen Dermatology	0.3762045	201530480045_R05C01	231F20
REFERENCE_SAMPLE 94	2017-08-10	Primary	Skin, neck	Squamous cell carcinoma (cutaneous)	methylation class squamous cell carcinoma (cutaneous)	FFPE	Essen Dermatology	0.441144833333333	201530480045_R04C01	231F20
REFERENCE_SAMPLE 95	2017-08-10	Primary	Skin, hand	Squamous cell carcinoma (cutaneous)	methylation class squamous cell carcinoma (cutaneous)	FFPE	Essen Dermatology	0.4762165	201530480045_R02C01	231F20
REFERENCE_SAMPLE 96	2017-08-10	Primary	Skin, temple	Squamous cell carcinoma (cutaneous)	methylation class squamous cell carcinoma (cutaneous)	FFPE	Essen Dermatology	0.442531	201530480041_R08C01	231F20
REFERENCE_SAMPLE 97	2017-08-10	Primary	Skin, hand	Squamous cell carcinoma (cutaneous)	methylation class squamous cell carcinoma (cutaneous)	FFPE	Essen Dermatology	0.437304666666666	201530480041_R05C01	231F20
REFERENCE_SAMPLE 98	2017-08-10	Primary	Skin, forehead	Squamous cell carcinoma (cutaneous)	methylation class squamous cell carcinoma (cutaneous)	FFPE	Essen Dermatology	0.397146833333333	201530480041_R04C01	231F20
REFERENCE_SAMPLE 99	2017-08-03	Primary	Visceral, pelvis, uterus	Endometrial stromal sarcoma (low-grade)	methylation class endometrial stromal sarcoma (low grade)	FFPE	Singapore Pathology	0.451808166666667	201530480006_R01C01	65356C
REFERENCE_SAMPLE 100	2017-08-03	Primary	Visceral, pelvis, uterus	Endometrial stromal sarcoma (low-grade)	methylation class endometrial stromal sarcoma (low grade)	FFPE	Singapore Pathology	0.483138666666667	201530470060_R08C01	65356C
REFERENCE_SAMPLE 101	2017-08-03	Primary	Visceral, pelvis, uterus	Endometrial stromal sarcoma (low-grade)	methylation class endometrial stromal sarcoma (low grade)	FFPE	Singapore Pathology	0.456228666666667	201530470060_R06C01	65356C
REFERENCE_SAMPLE 102	2017-08-03	Primary	Visceral, pelvis, uterus	Endometrial stromal sarcoma (low-grade)	methylation class endometrial stromal sarcoma (low grade)	FFPE	Singapore Pathology	0.5033085	201530470060_R03C01	65356C
REFERENCE_SAMPLE 103	2017-08-03	Primary	Visceral, pelvis, uterus	Endometrial stromal sarcoma (low-grade)	methylation class endometrial stromal sarcoma (low grade)	FFPE	Singapore Pathology	0.414491833333333	201530470060_R02C01	65356C
REFERENCE_SAMPLE 104	2017-08-03	Primary	Visceral, pelvis, uterus	Endometrial stromal sarcoma (low-grade)	methylation class endometrial stromal sarcoma (low grade)	FFPE	Singapore Pathology	0.467237166666667	201530470054_R08C01	65356C
REFERENCE_SAMPLE 105	2017-08-03	Primary	Visceral, pelvis, uterus	Endometrial stromal sarcoma (low-grade)	methylation class endometrial stromal sarcoma (low grade)	FFPE	Singapore Pathology	0.5083635	201530470054_R07C01	65356C
REFERENCE_SAMPLE 106	2017-07-27	Metastasis	Soft tissue, trunk, abdomen, lymph node	Rhabdomyosarcoma (alveolar)	methylation class rhabdomyosarcoma (alveolar)	KRYO	INFORM	0.632783	201530470018_R07C01	FDA746
REFERENCE_SAMPLE 107	2017-07-27	Metastasis	Visceral, thorax, lung	Osteosarcoma (high-grade)	methylation class osteosarcoma (high grade)	KRYO	INFORM	0.505009166666667	201530470018_R03C01	2E3092
REFERENCE_SAMPLE 108	2017-07-20	Metastasis	Visceral, thorax, lung	Osteosarcoma (high-grade)	methylation class osteosarcoma (high grade)	KRYO	INFORM	0.556238333333334	201492560186_R01C01	2E3092
REFERENCE_SAMPLE 109	2017-08-03	Primary	Bone, spine	Osteoblastoma	methylation class osteoblastoma	FFPE	Basel Pathology	0.407435	201530470054_R05C01	6B66AE
REFERENCE_SAMPLE 110	2017-08-03	Primary	Bone, spine	Osteoblastoma	methylation class osteoblastoma	FFPE	Basel Pathology	0.4682335	201530470054_R04C01	6B66AE
REFERENCE_SAMPLE 111	2017-08-03	Primary	Bone, spine	Osteoblastoma	methylation class osteoblastoma	FFPE	Basel Pathology	0.4969165	201530470054_R03C01	6B66AE
REFERENCE_SAMPLE 112	2017-08-03	Primary	Bone, head and neck, mandible	Osteoblastoma	methylation class osteoblastoma	FFPE	Basel Pathology	0.433496166666667	201530470054_R02C01	6B66AE
REFERENCE_SAMPLE 113	2017-08-03	Primary	Bone, head and neck, mandible	Osteoblastoma	methylation class osteoblastoma	FFPE	Basel Pathology	0.398235	201530470054_R01C01	6B66AE
REFERENCE_SAMPLE 114	2017-07-20	Primary	Bone, head and neck, mandible	Osteoblastoma	methylation class osteoblastoma	FFPE	Basel Pathology	0.450728	201492560021_R06C01	6B66AE
REFERENCE_SAMPLE 115	2017-07-13	Recurrence	Soft tissue, trunk, thorax, thracic wall	Synovial sarcoma	methylation class synovial sarcoma	KRYO	INFORM	0.566944	201490030243_R07C01	7CC24B
REFERENCE_SAMPLE 116		Primary	Soft tissue, trunk, abdomen, inferior vena cava	Leiomyosarcoma	methylation class leiomyosarcoma	FFPE	Barcelona IDIBELL	0.495890833333334	200512330130_R08C01	DDB081
REFERENCE_SAMPLE 117		Primary	Soft tissue, limbs, lower limbs, thigh	Leiomyosarcoma	methylation class leiomyosarcoma	FFPE	Barcelona IDIBELL	0.545859499999999	200512330130_R05C01	DDB081
REFERENCE_SAMPLE 118		Primary	Soft tissue, trunk, retroperitoneum	Leiomyosarcoma	methylation class leiomyosarcoma	FFPE	Barcelona IDIBELL	0.458557500000001	200512330096_R08C01	DDB081
REFERENCE_SAMPLE 119		Primary	Soft tissue, trunk, retroperitoneum	Leiomyosarcoma	methylation class leiomyosarcoma	FFPE	Barcelona IDIBELL	0.522707833333333	200512330096_R07C01	DDB081
REFERENCE_SAMPLE 120		Primary	Soft tissue, trunk, retroperitoneum	Leiomyosarcoma	methylation class leiomyosarcoma	FFPE	Barcelona IDIBELL	0.460930333333333	200512330096_R06C01	DDB081
REFERENCE_SAMPLE 121		Primary	Visceral, abdomen, stomach	Gastroinstestinal stromal tumour	methylation class gastrointestinal stromal tumour	FFPE	Barcelona IDIBELL	0.430185666666667	200514030106_R08C01	D0A82F
REFERENCE_SAMPLE 122		Primary	Visceral, abdomen, stomach	Gastroinstestinal stromal tumour	methylation class gastrointestinal stromal tumour	FFPE	Barcelona IDIBELL	0.445888166666666	200514030106_R07C01	D0A82F
REFERENCE_SAMPLE 123		Primary	Visceral, abdomen, stomach	Gastroinstestinal stromal tumour	methylation class gastrointestinal stromal tumour	FFPE	Barcelona IDIBELL	0.424564833333334	200514030106_R05C01	D0A82F
REFERENCE_SAMPLE 124		Primary	Visceral, abdomen, stomach	Gastroinstestinal stromal tumour	methylation class gastrointestinal stromal tumour	FFPE	Barcelona IDIBELL	0.394349333333334	200514030106_R04C01	D0A82F
REFERENCE_SAMPLE 125		Primary	Visceral, abdomen, stomach	Gastroinstestinal stromal tumour	methylation class gastrointestinal stromal tumour	FFPE	Barcelona IDIBELL	0.440179166666667	200514030106_R03C01	D0A82F
REFERENCE_SAMPLE 126		Primary	Visceral, abdomen, stomach	Gastroinstestinal stromal tumour	methylation class gastrointestinal stromal tumour	FFPE	Barcelona IDIBELL	0.430091166666667	200514030106_R02C01	D0A82F
REFERENCE_SAMPLE 127		Primary	Visceral, abdomen, omentum	Gastroinstestinal stromal tumour	methylation class gastrointestinal stromal tumour	FFPE	Barcelona IDIBELL	0.386783333333333	200514030106_R01C01	D0A82F
REFERENCE_SAMPLE 128		Primary	Visceral, abdomen, stomach	Gastroinstestinal stromal tumour	methylation class gastrointestinal stromal tumour	FFPE	Barcelona IDIBELL	0.433396833333334	200550900084_R08C01	D0A82F
REFERENCE_SAMPLE 129		Primary	Visceral, abdomen, small intestine	Gastroinstestinal stromal tumour	methylation class gastrointestinal stromal tumour	FFPE	Barcelona IDIBELL	0.359841	200550900084_R07C01	D0A82F
REFERENCE_SAMPLE 130		Primary	Visceral, abdomen, stomach	Gastroinstestinal stromal tumour	methylation class gastrointestinal stromal tumour	FFPE	Barcelona IDIBELL	0.432116333333334	200550900084_R06C01	D0A82F
REFERENCE_SAMPLE 131		Primary	Visceral, abdomen, small intestine	Gastroinstestinal stromal tumour	methylation class gastrointestinal stromal tumour	FFPE	Barcelona IDIBELL	0.4081855	200550900084_R05C01	D0A82F
REFERENCE_SAMPLE 132		Primary	Visceral, abdomen, small intestine	Gastroinstestinal stromal tumour	methylation class gastrointestinal stromal tumour	FFPE	Barcelona IDIBELL	0.392761	200550900084_R04C01	D0A82F
REFERENCE_SAMPLE 133		Primary	Visceral, abdomen, small intestine	Gastroinstestinal stromal tumour	methylation class gastrointestinal stromal tumour	FFPE	Barcelona IDIBELL	0.377005833333333	200550900084_R03C01	D0A82F
REFERENCE_SAMPLE 134		Primary	Visceral, abdomen, stomach	Gastroinstestinal stromal tumour	methylation class gastrointestinal stromal tumour	FFPE	Barcelona IDIBELL	0.448952333333333	200550900084_R02C01	D0A82F
REFERENCE_SAMPLE 135		Primary	Visceral, abdomen, stomach	Gastroinstestinal stromal tumour	methylation class gastrointestinal stromal tumour	FFPE	Barcelona IDIBELL	0.430558333333334	200550900061_R08C01	D0A82F
REFERENCE_SAMPLE 136		Primary	Visceral, abdomen, stomach	Gastroinstestinal stromal tumour	methylation class gastrointestinal stromal tumour	FFPE	Barcelona IDIBELL	0.414961	200550900061_R07C01	D0A82F
REFERENCE_SAMPLE 137		Primary	Visceral, abdomen, small intestine	Gastroinstestinal stromal tumour	methylation class gastrointestinal stromal tumour	FFPE	Barcelona IDIBELL	0.499344333333333	200550900061_R06C01	D0A82F
REFERENCE_SAMPLE 138		Primary	Visceral, abdomen, stomach	Gastroinstestinal stromal tumour	methylation class gastrointestinal stromal tumour	FFPE	Barcelona IDIBELL	0.3851255	200550900061_R05C01	D0A82F
REFERENCE_SAMPLE 139		Primary	Visceral, abdomen, stomach	Gastroinstestinal stromal tumour	methylation class gastrointestinal stromal tumour	FFPE	Barcelona IDIBELL	0.442362666666667	200550900061_R04C01	D0A82F
REFERENCE_SAMPLE 140		Primary	Visceral, abdomen, small intestine	Gastroinstestinal stromal tumour	methylation class gastrointestinal stromal tumour	FFPE	Barcelona IDIBELL	0.393916333333334	200550900061_R03C01	D0A82F
REFERENCE_SAMPLE 141		Primary	Visceral, abdomen, stomach	Gastroinstestinal stromal tumour	methylation class gastrointestinal stromal tumour	FFPE	Barcelona IDIBELL	0.442192166666667	200550900061_R02C01	D0A82F
REFERENCE_SAMPLE 142		Primary	Visceral, abdomen, small intestine	Gastroinstestinal stromal tumour	methylation class gastrointestinal stromal tumour	FFPE	Barcelona IDIBELL	0.389593666666667	200550900061_R01C01	D0A82F
REFERENCE_SAMPLE 143		Primary	Visceral, abdomen, stomach	Gastroinstestinal stromal tumour	methylation class gastrointestinal stromal tumour	FFPE	Barcelona IDIBELL	0.416027	200550900090_R08C01	D0A82F
REFERENCE_SAMPLE 144		Primary	Visceral, abdomen, stomach	Gastroinstestinal stromal tumour	methylation class gastrointestinal stromal tumour	FFPE	Barcelona IDIBELL	0.432485166666667	200550900090_R06C01	D0A82F
REFERENCE_SAMPLE 145		Primary	Visceral, abdomen, stomach	Gastroinstestinal stromal tumour	methylation class gastrointestinal stromal tumour	FFPE	Barcelona IDIBELL	0.400528166666667	200550900090_R05C01	D0A82F
REFERENCE_SAMPLE 146		Primary	Visceral, abdomen, stomach	Gastroinstestinal stromal tumour	methylation class gastrointestinal stromal tumour	FFPE	Barcelona IDIBELL	0.453831666666667	200550900090_R03C01	D0A82F
REFERENCE_SAMPLE 147		Primary	Visceral, abdomen, stomach	Gastroinstestinal stromal tumour	methylation class gastrointestinal stromal tumour	FFPE	Barcelona IDIBELL	0.423031833333333	200550900090_R02C01	D0A82F
REFERENCE_SAMPLE 148		Primary	Visceral, abdomen, stomach	Gastroinstestinal stromal tumour	methylation class gastrointestinal stromal tumour	FFPE	Barcelona IDIBELL	0.437379666666667	200550900090_R01C01	D0A82F
REFERENCE_SAMPLE 149		Primary	Visceral, abdomen, stomach	Gastroinstestinal stromal tumour	methylation class gastrointestinal stromal tumour	FFPE	Barcelona IDIBELL	0.451951333333334	200550900073_R07C01	D0A82F
REFERENCE_SAMPLE 150		Primary	Visceral, abdomen, stomach	Gastroinstestinal stromal tumour	methylation class gastrointestinal stromal tumour	FFPE	Barcelona IDIBELL	0.435052	200550900073_R04C01	D0A82F
REFERENCE_SAMPLE 151	2017-06-22	Primary	Bone, head and neck, skull base	Chondrosarcoma	methylation class chondrosarcoma (IDH group A)	FFPE	Heidelberg Neuropathology	0.5527485	201465830049_R07C01	6282C2
REFERENCE_SAMPLE 152		Primary	Intracranial	Solitary fibrous tumour	methylation class solitary fibrous tumour	FFPE	Nijmegen Pathology	0.491322	201057150206_R05C01	A5257F
REFERENCE_SAMPLE 153		Primary	Intracranial	Solitary fibrous tumour	methylation class solitary fibrous tumour	FFPE	Nijmegen Pathology	0.456864666666667	201096090028_R04C01	A5257F
REFERENCE_SAMPLE 154		Primary	Intracranial	Solitary fibrous tumour	methylation class solitary fibrous tumour	FFPE	Nijmegen Pathology	0.422063333333333	201096090028_R03C01	A5257F
REFERENCE_SAMPLE 155		Primary	Intracranial	Solitary fibrous tumour	methylation class solitary fibrous tumour	FFPE	Nijmegen Pathology	0.472672666666667	201057150206_R06C01	A5257F
REFERENCE_SAMPLE 156		Primary	Intracranial	Solitary fibrous tumour	methylation class solitary fibrous tumour	FFPE	Nijmegen Pathology	0.432599333333334	200383880131_R01C01	A5257F
REFERENCE_SAMPLE 157		Primary	Intracranial	Solitary fibrous tumour	methylation class solitary fibrous tumour	FFPE	Nijmegen Pathology	0.431146833333334	201057150207_R06C01	A5257F
REFERENCE_SAMPLE 158		Primary	Intracranial	Solitary fibrous tumour	methylation class solitary fibrous tumour	FFPE	Rotterdam Pathology	0.470536333333333	201096090028_R06C01	A5257F
REFERENCE_SAMPLE 159		Primary	Intracranial	Solitary fibrous tumour	methylation class solitary fibrous tumour	FFPE	Nijmegen Pathology	0.470444	201096090067_R05C01	A5257F
REFERENCE_SAMPLE 160		Primary	Intracranial	Solitary fibrous tumour	methylation class solitary fibrous tumour	FFPE	Nijmegen Pathology	0.471505166666667	201096090067_R04C01	A5257F
REFERENCE_SAMPLE 161		Primary	Intracranial	Solitary fibrous tumour	methylation class solitary fibrous tumour	FFPE	Nijmegen Pathology	0.416760833333333	200383880131_R02C01	A5257F
REFERENCE_SAMPLE 162		Primary	Intracranial	Solitary fibrous tumour	methylation class solitary fibrous tumour	FFPE	Nijmegen Pathology	0.477633	200383880131_R03C01	A5257F
REFERENCE_SAMPLE 163		Primary	Intracranial	Solitary fibrous tumour	methylation class solitary fibrous tumour	FFPE	Nijmegen Pathology	0.442782500000001	200383880131_R04C01	A5257F
REFERENCE_SAMPLE 164	2017-07-13	Recurrence	Soft tissue, trunk, abomen	Rhabdomyosarcoma (alveolar)	methylation class rhabdomyosarcoma (alveolar)	KRYO	INFORM	0.625583	201490030243_R05C01	FDA746
REFERENCE_SAMPLE 165	2017-06-29	Recurrence	Soft tissue, trunk, buttock, peripheral nerve	Schwannoma	methylation class schwannoma	KRYO	INFORM	0.448041333333333	201490030020_R03C01	9A5B33
REFERENCE_SAMPLE 166	2017-06-13	Recurrence	Soft tissue, head and neck, orbit	Solitary fibrous tumour	methylation class solitary fibrous tumour	FFPE	Heidelberg Neuropathology	0.471723166666667	201465830032_R08C01	A5257F
REFERENCE_SAMPLE 167	2017-06-13	Primary	Skin, neck	Atypical fibroxanthoma	methylation class atypical fibroxanthoma / pleomorphic dermal sarcoma	FFPE	Friedrichshafen Dermatopathology	0.552449666666666	201465970015_R03C01	B6D995
REFERENCE_SAMPLE 168	2017-06-13	Primary	Skin, head	Atypical fibroxanthoma	methylation class atypical fibroxanthoma / pleomorphic dermal sarcoma	FFPE	Friedrichshafen Dermatopathology	0.596673000000001	201465970015_R01C01	B6D995
REFERENCE_SAMPLE 169	2017-06-13	Primary	Skin, head	Atypical fibroxanthoma	methylation class atypical fibroxanthoma / pleomorphic dermal sarcoma	FFPE	Friedrichshafen Dermatopathology	0.685044	201465970014_R08C01	B6D995
REFERENCE_SAMPLE 170	2017-06-13	Primary	Skin, head	Pleomorphic dermal sarcoma	methylation class atypical fibroxanthoma / pleomorphic dermal sarcoma	FFPE	Friedrichshafen Dermatopathology	0.46662	201465970014_R01C01	B6D995
REFERENCE_SAMPLE 171	2017-06-13	Primary	Skin	Pleomorphic dermal sarcoma	methylation class atypical fibroxanthoma / pleomorphic dermal sarcoma	FFPE	Friedrichshafen Dermatopathology	0.526570166666667	201465970013_R08C01	B6D995
REFERENCE_SAMPLE 172	2017-06-13	Primary	Skin, head	Pleomorphic dermal sarcoma	methylation class atypical fibroxanthoma / pleomorphic dermal sarcoma	FFPE	Friedrichshafen Dermatopathology	0.524643333333333	201465970013_R06C01	B6D995
REFERENCE_SAMPLE 173	2017-06-13	Recurrence	Skin, head	Pleomorphic dermal sarcoma	methylation class atypical fibroxanthoma / pleomorphic dermal sarcoma	FFPE	Friedrichshafen Dermatopathology	0.462252666666667	201465970013_R03C01	B6D995
REFERENCE_SAMPLE 174	2017-06-13	Primary	Skin, head	Pleomorphic dermal sarcoma	methylation class atypical fibroxanthoma / pleomorphic dermal sarcoma	FFPE	Friedrichshafen Dermatopathology	0.537710333333333	201465970013_R02C01	B6D995
REFERENCE_SAMPLE 175	2017-06-13	Primary	Skin, head	Pleomorphic dermal sarcoma	methylation class atypical fibroxanthoma / pleomorphic dermal sarcoma	FFPE	Friedrichshafen Dermatopathology	0.529829833333333	201465970012_R08C01	B6D995
REFERENCE_SAMPLE 176	2017-06-13	Primary	Skin, head	Pleomorphic dermal sarcoma	methylation class atypical fibroxanthoma / pleomorphic dermal sarcoma	FFPE	Friedrichshafen Dermatopathology	0.464878666666666	201465970012_R07C01	B6D995
REFERENCE_SAMPLE 177	2017-06-13	Primary	Skin, head	Pleomorphic dermal sarcoma	methylation class atypical fibroxanthoma / pleomorphic dermal sarcoma	FFPE	Friedrichshafen Dermatopathology	0.555329666666667	201465970012_R04C01	B6D995
REFERENCE_SAMPLE 178	2017-06-13	Recurrence	Soft tissue, limbs, lower limbs, gluteal region	Rhabdomyosarcoma (alveolar)	methylation class rhabdomyosarcoma (alveolar)	KRYO	INFORM	0.605024499999999	201465970016_R06C01	FDA746
REFERENCE_SAMPLE 179	2017-06-08	Recurrence	Intracranial	Synovial sarcoma	methylation class synovial sarcoma	FFPE	PTT2.0	0.553450166666666	201465830060_R06C01	7CC24B
REFERENCE_SAMPLE 180	2017-06-01	Metastasis	Soft tissue, limbs, lower limbs, leg	Rhabdomyosarcoma (alveolar)	methylation class rhabdomyosarcoma (alveolar)	KRYO	INFORM	0.633308	201465970003_R07C01	FDA746
REFERENCE_SAMPLE 181	2017-06-01	Primary	Visceral, abdomen, kidney	Clear cell sarcoma (kidney)	methylation class clear cell sarcoma of the kidney	FFPE	Singapore Pathology	0.5292775	201465970016_R02C01	C98DBE
REFERENCE_SAMPLE 182	2017-06-01	Primary	Visceral, abdomen, kidney	Clear cell sarcoma (kidney)	methylation class clear cell sarcoma of the kidney	FFPE	Singapore Pathology	0.589900833333333	201465970015_R08C01	C98DBE
REFERENCE_SAMPLE 183	2017-06-01	Metastasis	Visceral, thorax, lung	Small blue round cell tumour with BCOR alteration	methylation class small blue round cell tumour with BCOR alteration	FFPE	Singapore Pathology	0.637348666666666	201465970001_R01C01	45565F
REFERENCE_SAMPLE 184	2017-06-01	Metastasis	Visceral, thorax, lung	Synovial sarcoma	methylation class synovial sarcoma	FFPE	PTT2.0	0.536014666666666	201465940025_R03C01	7CC24B
REFERENCE_SAMPLE 185	2017-05-18	Primary	Soft tissue, limbs, lower limbs, thigh	Leiomyosarcoma	methylation class leiomyosarcoma	FFPE	Rotterdam Pathology	0.567945666666666	201465960048_R02C01	DDB081
REFERENCE_SAMPLE 186	2017-05-18	Primary	Soft tissue, trunk, abdomen, inferior vena cava	Leiomyosarcoma	methylation class leiomyosarcoma	FFPE	Rotterdam Pathology	0.6035165	201465960047_R07C01	DDB081
REFERENCE_SAMPLE 187	2017-05-18	Primary	Soft tissue, trunk, retroperitoneum	Desmoplastic small round cell tumour	methylation class desmoplastic small round cell tumour	FFPE	Rotterdam Pathology	0.597058999999999	201465960047_R05C01	44BDA4
REFERENCE_SAMPLE 188	2017-05-18	Primary	Soft tissue, limbs, lower limbs, leg	Epithelioid sarcoma	methylation class epithelioid sarcoma	FFPE	Kiel Pathology	0.383333333333333	201465960046_R04C01	6ABE4F
REFERENCE_SAMPLE 189	2017-05-18	Primary	Soft tissue, trunk, retroperitoneum	Desmoplastic small round cell tumour	methylation class desmoplastic small round cell tumour	FFPE	Kiel Pathology	0.6219785	201465960046_R01C01	44BDA4
REFERENCE_SAMPLE 190	2017-05-18	Primary		Desmoplastic small round cell tumour	methylation class desmoplastic small round cell tumour	FFPE	Kiel Pathology	0.668953833333333	201465960045_R08C01	44BDA4
REFERENCE_SAMPLE 191	2017-05-18	Primary	Soft tissue, trunk, abdomen	Desmoplastic small round cell tumour	methylation class desmoplastic small round cell tumour	FFPE	Kiel Pathology	0.662108833333332	201465960045_R06C01	44BDA4
REFERENCE_SAMPLE 192	2017-05-18	Primary		Desmoplastic small round cell tumour	methylation class desmoplastic small round cell tumour	FFPE	Kiel Pathology	0.589935833333334	201465960045_R05C01	44BDA4
REFERENCE_SAMPLE 193	2017-05-18	Primary	Soft tissue, trunk, abdomen	Desmoplastic small round cell tumour	methylation class desmoplastic small round cell tumour	FFPE	Kiel Pathology	0.572387	201465960045_R04C01	44BDA4
REFERENCE_SAMPLE 194	2017-05-18	Primary	Soft tissue, trunk, abdomen	Desmoplastic small round cell tumour	methylation class desmoplastic small round cell tumour	FFPE	Kiel Pathology	0.596333	201465960045_R03C01	44BDA4
REFERENCE_SAMPLE 195	2017-05-18	Primary	Soft tissue, trunk, abdomen	Desmoplastic small round cell tumour	methylation class desmoplastic small round cell tumour	FFPE	Kiel Pathology	0.6764435	201465960045_R02C01	44BDA4
REFERENCE_SAMPLE 196	2017-05-18	Primary	Soft tissue, trunk, abdomen	Desmoplastic small round cell tumour	methylation class desmoplastic small round cell tumour	FFPE	Kiel Pathology	0.6080105	201465960045_R01C01	44BDA4
REFERENCE_SAMPLE 197	2017-05-18	Primary	Soft tissue, trunk, abdomen	Desmoplastic small round cell tumour	methylation class desmoplastic small round cell tumour	FFPE	Kiel Pathology	0.642239166666666	201465960044_R06C01	44BDA4
REFERENCE_SAMPLE 198	2017-05-18	Primary	Soft tissue, trunk, abdomen	Desmoplastic small round cell tumour	methylation class desmoplastic small round cell tumour	FFPE	Kiel Pathology	0.608391166666666	201465960044_R05C01	44BDA4
REFERENCE_SAMPLE 199	2017-05-18	Primary		Desmoplastic small round cell tumour	methylation class desmoplastic small round cell tumour	FFPE	Kiel Pathology	0.631519166666667	201465960044_R03C01	44BDA4
REFERENCE_SAMPLE 200	2017-05-18	Primary	Soft tissue, trunk, abdomen	Desmoplastic small round cell tumour	methylation class desmoplastic small round cell tumour	FFPE	Kiel Pathology	0.614451333333333	201465960044_R02C01	44BDA4
REFERENCE_SAMPLE 201	2017-05-18	Primary	Soft tissue, head and neck, parotid gland	Desmoplastic small round cell tumour	methylation class desmoplastic small round cell tumour	FFPE	Kiel Pathology	0.660878166666667	201465960044_R01C01	44BDA4
REFERENCE_SAMPLE 202	2017-05-18	Primary	Soft tissue, limbs, lower limbs	Myositis ossificans	methylation class myositis ossificans	FFPE	Kiel Pathology	0.373663333333333	201465960043_R07C01	E8A9CC
REFERENCE_SAMPLE 203	2017-05-18	Primary		Myositis ossificans	methylation class myositis ossificans	FFPE	Kiel Pathology	0.406319166666667	201465960043_R03C01	E8A9CC
REFERENCE_SAMPLE 204	2017-05-18	Primary	Soft tisse, trunk	Myositis ossificans	methylation class myositis ossificans	FFPE	Kiel Pathology	0.436510833333334	201465960042_R08C01	E8A9CC
REFERENCE_SAMPLE 205	2017-05-18	Primary	Soft tissue, trunk, thorax, costae	Myositis ossificans	methylation class myositis ossificans	FFPE	Kiel Pathology	0.375735833333334	201465960042_R06C01	E8A9CC
REFERENCE_SAMPLE 206	2017-05-18	Primary	Soft tissue, limbs, lower limbs	Myositis ossificans	methylation class myositis ossificans	FFPE	Kiel Pathology	0.3415955	201465960042_R02C01	E8A9CC
REFERENCE_SAMPLE 207	2017-05-18	Primary	Soft tissue, limbs, lower limbs	Myositis ossificans	methylation class myositis ossificans	FFPE	Kiel Pathology	0.354861166666667	201465960042_R01C01	E8A9CC
REFERENCE_SAMPLE 208	2017-05-18	Primary	Soft tissue, trunk, buttock	Myositis ossificans	methylation class myositis ossificans	FFPE	Kiel Pathology	0.415650166666666	201465960041_R08C01	E8A9CC
REFERENCE_SAMPLE 209	2017-05-11	Primary	Soft tissue, limbs, lower limbs	Malignant rhabdoid tumour	methylation class malignant rhabdoid tumour	FFPE	Kiel Pathology	0.583442999999999	201465960041_R07C01	55A458
REFERENCE_SAMPLE 210	2017-05-11	Primary	Soft tissue, trunk, abdomen	Malignant rhabdoid tumour	methylation class malignant rhabdoid tumour	FFPE	Kiel Pathology	0.477098833333334	201465960041_R06C01	55A458
REFERENCE_SAMPLE 211	2017-05-11	Primary		Malignant rhabdoid tumour	methylation class malignant rhabdoid tumour	FFPE	Kiel Pathology	0.5337515	201465960041_R04C01	55A458
REFERENCE_SAMPLE 212	2017-05-11	Primary		Malignant rhabdoid tumour	methylation class malignant rhabdoid tumour	FFPE	Kiel Pathology	0.536379333333333	201465960041_R03C01	55A458
REFERENCE_SAMPLE 213	2017-05-11	Primary		Malignant rhabdoid tumour	methylation class malignant rhabdoid tumour	FFPE	Kiel Pathology	0.491669666666667	201465960041_R01C01	55A458
REFERENCE_SAMPLE 214	2017-05-11	Primary	Visceral, abdomen, liver	Malignant rhabdoid tumour	methylation class malignant rhabdoid tumour	FFPE	Kiel Pathology	0.545689166666667	201465960040_R08C01	55A458
REFERENCE_SAMPLE 215	2017-05-11	Primary	Visceral, abdomen, liver	Malignant rhabdoid tumour	methylation class malignant rhabdoid tumour	FFPE	Kiel Pathology	0.5200435	201465960040_R01C01	55A458
REFERENCE_SAMPLE 216	2017-05-11	Primary	Soft tissue, abdomen	Malignant rhabdoid tumour	methylation class malignant rhabdoid tumour	FFPE	Kiel Pathology	0.574518333333333	201465960039_R08C01	55A458
REFERENCE_SAMPLE 217	2017-05-11	Primary	Soft tissue	Malignant rhabdoid tumour	methylation class malignant rhabdoid tumour	FFPE	Kiel Pathology	0.496620666666667	201465960039_R05C01	55A458
REFERENCE_SAMPLE 218	2017-05-11	Primary	Soft tissue, head and neck	Malignant rhabdoid tumour	methylation class malignant rhabdoid tumour	FFPE	Kiel Pathology	0.485711666666667	201465960039_R04C01	55A458
REFERENCE_SAMPLE 219	2017-05-11	Primary	Soft tissue, head and neck	Malignant rhabdoid tumour	methylation class malignant rhabdoid tumour	FFPE	Kiel Pathology	0.530171000000001	201465960039_R03C01	55A458
REFERENCE_SAMPLE 220	2017-05-11	Metastasis	Visceral, thorax, lung	Osteosarcoma (high-grade)	methylation class osteosarcoma (high grade)	FFPE	PTT2.0	0.525247833333334	201465960009_R05C01	2E3092
REFERENCE_SAMPLE 221	2017-05-11	Metastasis	Visceral, thorax, lung	Rhabdomyosarcoma (embryonal)	methylation class rhabdomyosarcoma (embryonal)	FFPE	PTT2.0	0.459618666666667	201465960009_R03C01	F79360
REFERENCE_SAMPLE 222	2017-05-11	Primary	Soft tissue, head and neck, tonsil	Epithelioid haemangioendothelioma	methylation class epithelioid haemangioendothelioma	FFPE	Kiel Pathology	0.3476035	201465960019_R03C01	FE8C17
REFERENCE_SAMPLE 223	2017-05-11	Primary	Soft tissue, trunk, abdomen	Inflammatory myofibroblastic tumour	methylation class inflammatory myofibroblastic tumour	FFPE	Kiel Pathology	0.303660333333333	201465960018_R07C01	901E5B
REFERENCE_SAMPLE 224	2017-05-04	Primary	Soft tissue, trunk, abdomen	Inflammatory myofibroblastic tumour	methylation class inflammatory myofibroblastic tumour	FFPE	Kiel Pathology	0.314932666666667	201465960018_R03C01	901E5B
REFERENCE_SAMPLE 225	2017-05-04	Primary	Visceral, abdomen, ileum	Inflammatory myofibroblastic tumour	methylation class inflammatory myofibroblastic tumour	FFPE	Kiel Pathology	0.316538333333334	201465960018_R02C01	901E5B
REFERENCE_SAMPLE 226	2017-05-04	Primary	Soft tissue, trunk, abdomen	Inflammatory myofibroblastic tumour	methylation class inflammatory myofibroblastic tumour	FFPE	Kiel Pathology	0.270882833333334	201465960017_R08C01	901E5B
REFERENCE_SAMPLE 227	2017-05-04	Primary	Visceral, thorax, pleura	Inflammatory myofibroblastic tumour	methylation class inflammatory myofibroblastic tumour	FFPE	Kiel Pathology	0.2886635	201465960017_R05C01	901E5B
REFERENCE_SAMPLE 228	2017-05-04	Primary	Visceral, thorax, pleura	Inflammatory myofibroblastic tumour	methylation class inflammatory myofibroblastic tumour	FFPE	Kiel Pathology	0.347558833333334	201465960016_R07C01	901E5B
REFERENCE_SAMPLE 229	2017-05-04	Recurrence	Soft tissue, limbs, upper limbs, hand	Rhabdomyosarcoma (alveolar)	methylation class rhabdomyosarcoma (alveolar)	KRYO	INFORM	0.606007833333334	201465950042_R08C01	FDA746
REFERENCE_SAMPLE 230	2017-04-20	Primary	Soft tissue, limbs, lower limbs, groin	Epithelioid haemangioendothelioma	methylation class epithelioid haemangioendothelioma	FFPE	Nijmegen Pathology	0.404309833333333	201465950040_R03C01	FE8C17
REFERENCE_SAMPLE 231	2017-04-20	Primary	Soft tissue, trunk, thorax, costae	Epithelioid haemangioendothelioma	methylation class epithelioid haemangioendothelioma	FFPE	Nijmegen Pathology	0.3960155	201465950039_R06C01	FE8C17
REFERENCE_SAMPLE 232	2017-04-20	Primary	Soft tissue, trunk, pelvis, paratesticular	Epithelioid haemangioendothelioma	methylation class epithelioid haemangioendothelioma	FFPE	Nijmegen Pathology	0.380651833333334	201465950039_R05C01	FE8C17
REFERENCE_SAMPLE 233	2017-04-20	Primary	Soft tissue, limbs, upper limbs, forearm	Epithelioid haemangioendothelioma	methylation class epithelioid haemangioendothelioma	FFPE	Nijmegen Pathology	0.368799166666666	201465950038_R05C01	FE8C17
REFERENCE_SAMPLE 234	2017-04-20	Primary	Soft tissue, head and neck, occipital	Epithelioid haemangioendothelioma	methylation class epithelioid haemangioendothelioma	FFPE	Nijmegen Pathology	0.380479666666666	201465950022_R02C01	FE8C17
REFERENCE_SAMPLE 235	2017-04-20	Primary	Soft tissue, limbs, upper limbs, hand	Epithelioid sarcoma, classic	methylation class epithelioid sarcoma	FFPE	Nijmegen Pathology	0.399121333333333	201465950021_R08C01	6ABE4F
REFERENCE_SAMPLE 236	2017-04-20	Metastasis	Visceral, thorax, lung	Epithelioid sarcoma	methylation class epithelioid sarcoma	FFPE	Nijmegen Pathology	0.298580666666667	201465950021_R06C01	6ABE4F
REFERENCE_SAMPLE 237	2017-04-20	Primary	Soft tissue, limbs, upper limbs, forearm	Epithelioid sarcoma, classic	methylation class epithelioid sarcoma	FFPE	Nijmegen Pathology	0.438355333333332	201465950021_R01C01	6ABE4F
REFERENCE_SAMPLE 238	2017-04-20	Primary	Soft tissue, trunk, pelvic girdle	Epithelioid sarcoma, classic	methylation class epithelioid sarcoma	FFPE	Nijmegen Pathology	0.479365000000001	201465950020_R05C01	6ABE4F
REFERENCE_SAMPLE 239	2017-04-20	Primary	Soft tissue, limbs, upper limbs, cubital fossa	Epithelioid sarcoma, classic	methylation class epithelioid sarcoma	FFPE	Nijmegen Pathology	0.420096500000001	201465950019_R02C01	6ABE4F
REFERENCE_SAMPLE 240	2017-04-11	Primary	Soft tissue, limbs, lower limbs, thigh	Malignant rhabdoid tumour	methylation class malignant rhabdoid tumour	FFPE	PTT2.0	0.431915	201465910041_R02C01	55A458
REFERENCE_SAMPLE 241	2017-04-06	Primary	Soft tissue, trunk, abdomen	Small blue round cell tumour with BCOR alteration	methylation class small blue round cell tumour with BCOR alteration	KRYO	INFORM	0.585786333333333	201465900058_R05C01	45565F
REFERENCE_SAMPLE 242	2017-04-06	Primary	Soft tissue, head and neck, temporal	Ewing´s sarcoma	methylation class Ewing´s sarcoma	FFPE	Heidelberg Neuropathology	0.502621333333334	201414140038_R04C01	2F4B81
REFERENCE_SAMPLE 243	2017-04-06	Metastasis	Soft tissue, limbs, upper limbs, arm	Rhabdomyosarcoma (alveolar)	methylation class rhabdomyosarcoma (alveolar)	KRYO	INFORM	0.624094166666666	201465900058_R02C01	FDA746
REFERENCE_SAMPLE 244	2017-03-30	Metastasis	Soft tissue, trunk, pelvis	Solitary fibrous tumour	methylation class solitary fibrous tumour	KRYO	INFORM	0.480583000000001	201465900054_R06C01	A5257F
REFERENCE_SAMPLE 245	2017-03-30	Primary	Soft tissue, trunk, pelvis, bladder wall	Rhabdomyosarcoma (alveolar)	methylation class rhabdomyosarcoma (alveolar)	KRYO	INFORM	0.581775000000001	201465900054_R05C01	FDA746
REFERENCE_SAMPLE 246	2017-04-05	Primary	Visceral, abdomen, kidney	Clear cell sarcoma (kidney)	methylation class clear cell sarcoma of the kidney	FFPE	Würzburg Department of Developmental Biochemistry	0.503631166666667	200876170101_R06C01	C98DBE
REFERENCE_SAMPLE 247	2017-04-05	Primary	Visceral, abdomen, kidney	Clear cell sarcoma (kidney)	methylation class clear cell sarcoma of the kidney	FFPE	Würzburg Department of Developmental Biochemistry	0.569365166666666	200876170101_R05C01	C98DBE
REFERENCE_SAMPLE 248	2017-04-05	Primary	Visceral, abdomen, kidney	Clear cell sarcoma (kidney)	methylation class clear cell sarcoma of the kidney	FFPE	Würzburg Department of Developmental Biochemistry	0.528738166666666	200876170101_R04C01	C98DBE
REFERENCE_SAMPLE 249	2017-04-05	Primary	Visceral, abdomen, kidney	Clear cell sarcoma (kidney)	methylation class clear cell sarcoma of the kidney	FFPE	Würzburg Department of Developmental Biochemistry	0.512448	200876170101_R03C01	C98DBE
REFERENCE_SAMPLE 250	2017-04-05	Primary	Visceral, abdomen, kidney	Clear cell sarcoma (kidney)	methylation class clear cell sarcoma of the kidney	FFPE	Würzburg Department of Developmental Biochemistry	0.539950666666667	200876170101_R02C01	C98DBE
REFERENCE_SAMPLE 251	2017-04-05	Primary	Visceral, abdomen, kidney	Clear cell sarcoma (kidney)	methylation class clear cell sarcoma of the kidney	FFPE	Würzburg Department of Developmental Biochemistry	0.474544833333334	200876170101_R01C01	C98DBE
REFERENCE_SAMPLE 252	2017-04-05	Primary	Visceral, abdomen, kidney	Clear cell sarcoma (kidney)	methylation class clear cell sarcoma of the kidney	FFPE	Würzburg Department of Developmental Biochemistry	0.512187833333333	200876170093_R08C01	C98DBE
REFERENCE_SAMPLE 253	2017-04-05	Primary	Visceral, abdomen, kidney	Clear cell sarcoma (kidney)	methylation class clear cell sarcoma of the kidney	FFPE	Würzburg Department of Developmental Biochemistry	0.585004166666666	200876170093_R07C01	C98DBE
REFERENCE_SAMPLE 254	2017-04-05	Primary	Visceral, abdomen, kidney	Clear cell sarcoma (kidney)	methylation class clear cell sarcoma of the kidney	FFPE	Würzburg Department of Developmental Biochemistry	0.537902166666667	200876170093_R06C01	C98DBE
REFERENCE_SAMPLE 255	2017-03-09	Primary	Visceral, thorax, lung	Inflammatory myofibroblastic tumour	methylation class inflammatory myofibroblastic tumour	FFPE	Rotterdam Pathology	0.315149166666667	201465900007_R02C01	901E5B
REFERENCE_SAMPLE 256	2017-03-09	Primary	Skin, head	Angiosarcoma	methylation class angiosarcoma	FFPE	Rotterdam Pathology	0.5389085	201364900048_R02C01	CB5827
REFERENCE_SAMPLE 257	2017-03-09	Primary	Bone, limbs, lower limbs, femur	Angiosarcoma	methylation class angiosarcoma	FFPE	Rotterdam Pathology	0.503128499999999	201364900016_R05C01	CB5827
REFERENCE_SAMPLE 258	2017-03-09	Primary	Soft tissue, head and neck, nasopharynx	Rhabdomyosarcoma (alveolar)	methylation class rhabdomyosarcoma (alveolar)	KRYO	INFORM	0.598553333333333	201364900021_R03C01	FDA746
REFERENCE_SAMPLE 259	2017-03-09	Primary	Soft tissue, trunk, pelvis	Extraskeletal myxoid chondrosarcoma	methylation class extraskeletal myxoid chondrosarcoma	FFPE	Heidelberg Neuropathology	0.563958666666666	201172580026_R03C01	4FB852
REFERENCE_SAMPLE 260	2017-03-02	Primary	Soft tissue, trunk, paraspinal	Infantile fibrosarcoma	methylation class infantile fibrosarcoma	FFPE	Freiburg Neuropathology	0.374247666666667	201332340140_R08C01	AB0066
REFERENCE_SAMPLE 261	2017-03-02	Primary	Soft tissue, trunk, paraspinal	Leiomyosarcoma	methylation class leiomyosarcoma	FFPE	Freiburg Neuropathology	0.476226833333334	201332340140_R06C01	DDB081
REFERENCE_SAMPLE 262	2017-03-02	Primary	Bone, head and neck, skull base	Chondrosarcoma	methylation class chondrosarcoma (IDH group A)	FFPE	Freiburg Neuropathology	0.530109666666666	201332340139_R06C01	6282C2
REFERENCE_SAMPLE 263	2017-03-02	Recurrence	Bone, spine	Chondrosarcoma	methylation class chondrosarcoma (group B)	FFPE	Freiburg Neuropathology	0.5895995	201332340139_R04C01	326392
REFERENCE_SAMPLE 264	2017-03-02	Recurrence	Intracranial	Sarcoma not otherwise specified	methylation class sarcoma (RMS-like)	FFPE	Freiburg Neuropathology	0.518246166666667	201332340139_R01C01	F32608
REFERENCE_SAMPLE 265	2017-02-09	Primary	Bone, limbs, lower limbs, femur	Chondrosarcoma	methylation class chondrosarcoma (IDH group B)	FFPE	Nijmegen Pathology	0.298288833333334	200992340033_R06C01	1B75BC
REFERENCE_SAMPLE 266	2017-02-16	Recurrence	Intracranial	Rhabdomyosarcoma (embryonal)	methylation class rhabdomyosarcoma (embryonal)	KRYO	INFORM	0.600234166666667	201247480006_R08C01	F79360
REFERENCE_SAMPLE 267	2017-02-09	Primary	Bone, thorax, sternum	Chondrosarcoma	methylation class chondrosarcoma (group A)	FFPE	Nijmegen Pathology	0.552067333333333	201247480024_R04C01	005DA4
REFERENCE_SAMPLE 268	2017-02-09		Bone, spine	Chondrosarcoma	methylation class chondrosarcoma (group B)	FFPE	Nijmegen Pathology	0.649623833333333	201247480024_R03C01	326392
REFERENCE_SAMPLE 269	2017-02-09	Primary	Bone, limbs, lower limbs, fibula	Chondrosarcoma	methylation class chondrosarcoma (IDH group B)	FFPE	Nijmegen Pathology	0.362461666666666	201247480023_R02C01	1B75BC
REFERENCE_SAMPLE 270	2017-02-09	Primary	Bone, pelvis	Chondrosarcoma	methylation class chondrosarcoma (IDH group A)	FFPE	Nijmegen Pathology	0.5232235	201247480022_R03C01	6282C2
REFERENCE_SAMPLE 271	2017-02-09	Primary	Bone, limbs, lower limbs, femur	Chondrosarcoma	methylation class chondrosarcoma (IDH group B)	FFPE	Nijmegen Pathology	0.339744833333334	201247480019_R06C01	1B75BC
REFERENCE_SAMPLE 272	2017-02-09	Primary	Bone, limbs, lower limbs, tibia	Chondrosarcoma	methylation class chondrosarcoma (IDH group B)	FFPE	Nijmegen Pathology	0.4093185	201247480019_R04C01	1B75BC
REFERENCE_SAMPLE 273	2017-02-09	Primary	Bone, limbs, upper limbs, humerus	Chondrosarcoma	methylation class chondrosarcoma (IDH group B)	FFPE	Nijmegen Pathology	0.372797166666666	201247480019_R02C01	1B75BC
REFERENCE_SAMPLE 274	2017-02-09	Primary	Bone, limbs, lower limbs, femur	Chondrosarcoma	methylation class chondrosarcoma (IDH group B)	FFPE	Nijmegen Pathology	0.381121166666667	201247480019_R01C01	1B75BC
REFERENCE_SAMPLE 275	2017-02-09	Primary	Bone, thorax, sternum	Chondrosarcoma	methylation class chondrosarcoma (group A)	FFPE	Nijmegen Pathology	0.534915000000001	201247480013_R06C01	005DA4
REFERENCE_SAMPLE 276	2017-02-09	Recurrence	Bone, limbs, upper limbs, ulna	Chondrosarcoma	methylation class chondrosarcoma (IDH group B)	FFPE	Nijmegen Pathology	0.311281333333333	201247480013_R04C01	1B75BC
REFERENCE_SAMPLE 277	2017-02-09	Primary	Bone, limbs, upper limbs, humerus	Chondrosarcoma	methylation class chondrosarcoma (IDH group B)	FFPE	Nijmegen Pathology	0.340396999999999	201247480013_R03C01	1B75BC
REFERENCE_SAMPLE 278	2017-02-09	Primary	Bone, limbs, lower limbs, femur	Chondrosarcoma	methylation class chondrosarcoma (IDH group B)	FFPE	Nijmegen Pathology	0.371745166666666	201247480013_R01C01	1B75BC
REFERENCE_SAMPLE 279	2017-02-09	Primary	Bone, head and neck, nasal septum	Chondrosarcoma	methylation class chondrosarcoma (group A)	FFPE	Nijmegen Pathology	0.445048166666667	201247480012_R08C01	005DA4
REFERENCE_SAMPLE 280	2017-02-02	Primary	Bone, limbs, lower limbs, femur	Chondrosarcoma	methylation class chondrosarcoma (group B)	FFPE	Nijmegen Pathology	0.590447833333334	201247480009_R05C01	326392
REFERENCE_SAMPLE 281	2017-02-02	Recurrence	Soft tissue, trunk, thorax, mamma	Rhabdomyosarcoma (alveolar)	methylation class rhabdomyosarcoma (alveolar)	FFPE	PTT2.0	0.6287805	201194010136_R02C01	FDA746
REFERENCE_SAMPLE 282	2017-02-02	Recurrence	Intracranial	Chondrosarcoma (mesenchymal)	methylation class chondrosarcoma (mesenchymal)	FFPE	PTT2.0	0.5919475	201194010136_R01C01	4B5DAA
REFERENCE_SAMPLE 283	2017-02-02	Primary	Bone, limbs, lower limbs, femur	Chondrosarcoma	methylation class chondrosarcoma (IDH group B)	FFPE	Nijmegen Pathology	0.413551333333333	201247480009_R03C01	1B75BC
REFERENCE_SAMPLE 284	2017-02-02	Primary	Bone, head and neck, neck, larynx	Chondrosarcoma	methylation class chondrosarcoma (group A)	FFPE	Nijmegen Pathology	0.480966333333333	201247480009_R01C01	005DA4
REFERENCE_SAMPLE 285	2017-02-02	Primary	Bone, head and neck, neck, larynx	Chondrosarcoma	methylation class chondrosarcoma (group A)	FFPE	Nijmegen Pathology	0.456634666666667	201247480005_R08C01	005DA4
REFERENCE_SAMPLE 286	2017-02-02	Primary	Bone, head and neck, neck, larynx	Chondrosarcoma	methylation class chondrosarcoma (IDH group B)	FFPE	Nijmegen Pathology	0.321594333333334	201247480005_R07C01	1B75BC
REFERENCE_SAMPLE 287	2017-02-02	Primary	Bone, limbs, lower limbs, tibia	Chondrosarcoma	methylation class chondrosarcoma (IDH group B)	FFPE	Nijmegen Pathology	0.308679666666667	201247480005_R06C01	1B75BC
REFERENCE_SAMPLE 288	2017-02-02	Primary		Lipoma	methylation class lipoma	FFPE	Heidelberg Neuropathology	0.310674	201247480004_R07C01	FFF450
REFERENCE_SAMPLE 289	2017-02-02		Soft tissue, trunk, paraspinal	Control (reactive tissue)	methylation class control (reactive tissue)	FFPE	Heidelberg Neuropathology	0.409016	201247480004_R05C01	CACBCD
REFERENCE_SAMPLE 290	2017-02-02		Soft tissue, trunk, paraspinal	Control (reactive tissue)	methylation class control (reactive tissue)	FFPE	Heidelberg Neuropathology	0.359454333333333	201247480004_R04C01	CACBCD
REFERENCE_SAMPLE 291	2017-02-02		Soft tissue, trunk, paraspinal	Control (reactive tissue)	methylation class control (reactive tissue)	FFPE	Heidelberg Neuropathology	0.393863333333334	201247480004_R03C01	CACBCD
REFERENCE_SAMPLE 292	2017-02-02	Primary	Soft tissue, trunk, back, subcutaneous	Lipoma	methylation class lipoma	FFPE	Heidelberg Neuropathology	0.339081833333334	201247480004_R02C01	FFF450
REFERENCE_SAMPLE 293	2017-02-02	Primary	Soft tissue, head and neck	Small blue round cell tumour with CIC alteration	methylation class small blue round cell tumour with CIC alteration	FFPE	Münster Pathology	0.4280315	201247460060_R08C01	224571
REFERENCE_SAMPLE 294	2017-02-02	Metastasis	Soft tissue, limbs, upper limbs	Ewing´s sarcoma	methylation class Ewing´s sarcoma	FFPE	Münster Pathology	0.5189595	201247460060_R07C01	2F4B81
REFERENCE_SAMPLE 295	2017-02-02	Metastasis	Intracranial	Ewing´s sarcoma	methylation class Ewing´s sarcoma	KRYO	INFORM	0.543144166666668	201194010136_R05C01	2F4B81
REFERENCE_SAMPLE 296	2017-02-02	Primary		Ewing´s sarcoma	methylation class Ewing´s sarcoma	FFPE	Münster Pathology	0.539155166666666	201247460060_R05C01	2F4B81
REFERENCE_SAMPLE 297	2017-01-26	Primary	Intracranial	Glioblastoma	methylation class sarcoma (RMS-like)	FFPE	Heidelberg Neuropathology	0.592697833333334	200970160060_R05C01	F32608
REFERENCE_SAMPLE 298	2017-01-19	Recurrence	Soft tissue, limbs, upper limbs, axilla	Synovial sarcoma	methylation class synovial sarcoma	FFPE	PTT2.0	0.583393666666667	201194000160_R06C01	7CC24B
REFERENCE_SAMPLE 299	2017-01-12		Soft tissue, trunk, paraspinal	Control (reactive tissue)	methylation class control (reactive tissue)	FFPE	Heidelberg Neuropathology	0.390711166666667	201194010006_R01C01	CACBCD
REFERENCE_SAMPLE 300	2017-01-12	Primary		Myxoid liposarcoma	methylation class myxoid liposarcoma	FFPE	Jena Pathology	0.567160000000001	201194000154_R05C01	F5D21A
REFERENCE_SAMPLE 301	2017-01-12	Metastasis	Intracranial	Rhabdomyosarcoma (alveolar)	methylation class rhabdomyosarcoma (alveolar)	KRYO	INFORM	0.609511833333332	201194000072_R05C01	FDA746
REFERENCE_SAMPLE 302	2016-12-08	Primary	Soft tissue, trunk, pelvis	Desmoplastic small round cell tumour	methylation class desmoplastic small round cell tumour	KRYO	INFORM	0.663690499999999	200992270054_R07C01	44BDA4
REFERENCE_SAMPLE 303	2016-12-01	Recurrence	Soft tissue, trunk, buttock	Rhabdomyosarcoma (alveolar)	methylation class rhabdomyosarcoma (alveolar)	FFPE	PTT2.0	0.607682	200511510045_R02C01	FDA746
REFERENCE_SAMPLE 304	2016-12-08	Primary	Soft tissue,trunk, pelvis, bladder wall	Rhabdomyosarcoma (embryonal)	methylation class rhabdomyosarcoma (embryonal)	KRYO	Barcelona IDIBELL	0.614882	8221932018_R03C01	F79360
REFERENCE_SAMPLE 305	2016-12-08	Metastasis	Soft tissue, head and neck, orbit	Rhabdomyosarcoma (embryonal)	methylation class rhabdomyosarcoma (embryonal)	KRYO	Barcelona IDIBELL	0.645722666666667	8221932018_R06C02	F79360
REFERENCE_SAMPLE 306	2016-12-08	Recurrence	Visceral, pelvis, uterus	Rhabdomyosarcoma (embryonal)	methylation class rhabdomyosarcoma (embryonal)	KRYO	Barcelona IDIBELL	0.503876333333334	8359026010_R03C01	F79360
REFERENCE_SAMPLE 307	2016-12-08	Primary	Visceral, thorax, pleura	Rhabdomyosarcoma (alveolar)	methylation class rhabdomyosarcoma (alveolar)	KRYO	Barcelona IDIBELL	0.610051666666666	8359026006_R06C01	FDA746
REFERENCE_SAMPLE 308	2016-12-08	Primary	Soft tissue, trunk, retroperitoneum	Rhabdomyosarcoma (alveolar)	methylation class rhabdomyosarcoma (alveolar)	KRYO	Barcelona IDIBELL	0.5811995	8359026006_R01C02	FDA746
REFERENCE_SAMPLE 309	2016-12-08	Recurrence	Lymph node	Rhabdomyosarcoma (alveolar)	methylation class rhabdomyosarcoma (alveolar)	KRYO	Barcelona IDIBELL	0.622736166666666	8363800206_R04C01	FDA746
REFERENCE_SAMPLE 310	2016-12-08	Metastasis	Soft tissue, limbs	Rhabdomyosarcoma (alveolar)	methylation class rhabdomyosarcoma (alveolar)	KRYO	Barcelona IDIBELL	0.582414666666667	8359026028_R01C02	FDA746
REFERENCE_SAMPLE 311	2016-12-08	Primary	Soft tissue, limbs	Rhabdomyosarcoma (alveolar)	methylation class rhabdomyosarcoma (alveolar)	KRYO	Barcelona IDIBELL	0.629356	8363800206_R04C02	FDA746
REFERENCE_SAMPLE 312	2016-12-08		Soft tissue, limbs, lower limbs, thigh	Synovial sarcoma	methylation class synovial sarcoma	KRYO	Barcelona IDIBELL	0.552475333333333	8795207018_R06C02	7CC24B
REFERENCE_SAMPLE 313	2016-12-08		Soft tissue, trunk, retroperitoneum	Myxoid liposarcoma	methylation class myxoid liposarcoma	KRYO	Barcelona IDIBELL	0.496820333333333	8691803020_R06C01	F5D21A
REFERENCE_SAMPLE 314	2016-11-10	Primary	Bone, limbs, lower limbs, femur	Small blue round cell tumour with BCOR alteration	methylation class small blue round cell tumour with BCOR alteration	FFPE	Münster Pathology	0.677089833333332	200511460095_R02C01	45565F
REFERENCE_SAMPLE 315	2016-11-10	Primary	Soft tissue, limbs, lower limbs, thigh	Synovial sarcoma	methylation class synovial sarcoma	FFPE	Münster Pathology	0.541758	200511460095_R01C01	7CC24B
REFERENCE_SAMPLE 316	2016-11-10	Primary	Soft tissue, limbs, upper limbs, axilla	Small blue round cell tumour with CIC alteration	methylation class small blue round cell tumour with CIC alteration	FFPE	Münster Pathology	0.477237666666666	200511460047_R03C02	224571
REFERENCE_SAMPLE 317	2016-11-10	Primary		Ewing´s sarcoma	methylation class Ewing´s sarcoma	FFPE	Münster Pathology	0.500234166666667	200511460047_R01C02	2F4B81
REFERENCE_SAMPLE 318	2016-11-10	Primary		Ewing´s sarcoma	methylation class Ewing´s sarcoma	FFPE	Münster Pathology	0.532879333333333	200511460047_R05C01	2F4B81
REFERENCE_SAMPLE 319	2016-11-10	Primary	Soft tissue, trunk, pevic girdle	Ewing´s sarcoma	methylation class Ewing´s sarcoma	FFPE	Münster Pathology	0.532886833333333	200511460047_R04C01	2F4B81
REFERENCE_SAMPLE 320	2016-11-10	Primary		Ewing´s sarcoma	methylation class Ewing´s sarcoma	FFPE	Münster Pathology	0.466864833333333	200511460047_R01C01	2F4B81
REFERENCE_SAMPLE 321	2016-11-03	Primary	Intracranial, supratentorial	Sarcoma not otherwise specified	methylation class sarcoma (RMS-like)	FFPE	MNP2.0	0.528947666666667	200848860109_R06C01	F32608
REFERENCE_SAMPLE 322	2016-11-03	Primary	Soft tissue, limbs, lower limbs, foot	Infantile fibrosarcoma	methylation class infantile fibrosarcoma	FFPE	Kiel Pathology	0.401379833333334	200848860136_R01C01	AB0066
REFERENCE_SAMPLE 323	2016-11-03	Primary	Soft tissue, trunk, abdomen	Infantile fibrosarcoma	methylation class infantile fibrosarcoma	FFPE	Kiel Pathology	0.3830665	200848860134_R08C01	AB0066
REFERENCE_SAMPLE 324	2016-11-03	Primary	Soft tissue, head and neck, neck	Infantile fibrosarcoma	methylation class infantile fibrosarcoma	FFPE	Kiel Pathology	0.372799166666667	200928190007_R08C01	AB0066
REFERENCE_SAMPLE 325	2016-11-03	Primary	Soft tissue, limbs, lower limbs, foot	Infantile fibrosarcoma	methylation class infantile fibrosarcoma	FFPE	Kiel Pathology	0.431459333333333	200928190007_R07C01	AB0066
REFERENCE_SAMPLE 326	2016-11-03	Primary		Infantile fibrosarcoma	methylation class infantile fibrosarcoma	FFPE	Kiel Pathology	0.424338666666667	200928190007_R06C01	AB0066
REFERENCE_SAMPLE 327	2016-11-03	Primary	Soft tissue, limbs, lower limbs, leg	Infantile fibrosarcoma	methylation class infantile fibrosarcoma	FFPE	Kiel Pathology	0.385670833333334	200928190007_R04C01	AB0066
REFERENCE_SAMPLE 328	2016-11-03	Primary	Soft tissue, trunk, abdomen	Infantile fibrosarcoma	methylation class infantile fibrosarcoma	FFPE	Kiel Pathology	0.417776833333333	200928190007_R03C01	AB0066
REFERENCE_SAMPLE 329	2016-11-03	Primary	Soft tissue, limbs, upper limbs, forearm	Infantile fibrosarcoma	methylation class infantile fibrosarcoma	FFPE	Kiel Pathology	0.401603333333333	200928190007_R02C01	AB0066
REFERENCE_SAMPLE 330	2016-11-03	Primary	Visceral, abdomen, colon	Infantile fibrosarcoma	methylation class infantile fibrosarcoma	FFPE	Kiel Pathology	0.426868666666667	200928190007_R01C01	AB0066
REFERENCE_SAMPLE 331	2016-11-03	Primary	Soft tissue, limbs, upper limbs, forearm	Infantile fibrosarcoma	methylation class infantile fibrosarcoma	FFPE	Kiel Pathology	0.409449666666667	200925700210_R06C01	AB0066
REFERENCE_SAMPLE 332	2016-11-03	Primary	Soft tissue, trunk, thorax, thoracic wall, subcutis	Nodular fasciitis	methylation class nodular fasciitis	FFPE	Kiel Pathology	0.3665725	200848860106_R06C01	FACAD1
REFERENCE_SAMPLE 333	2016-11-03	Primary	Soft tissue, head and neck, subcutis	Nodular fasciitis	methylation class nodular fasciitis	FFPE	Kiel Pathology	0.388258	200848860106_R05C01	FACAD1
REFERENCE_SAMPLE 334	2016-11-03	Primary	Soft tissue, limbs, upper limbs, subcutis	Nodular fasciitis	methylation class nodular fasciitis	FFPE	Kiel Pathology	0.388165333333333	200848860106_R04C01	FACAD1
REFERENCE_SAMPLE 335	2016-11-03	Primary	Soft tissue, limbs, upper limbs, subcutis	Nodular fasciitis	methylation class nodular fasciitis	FFPE	Kiel Pathology	0.374319833333334	200848860106_R03C01	FACAD1
REFERENCE_SAMPLE 336	2016-11-03	Primary	Soft tissue, trunk, pelvis, subcutis	Nodular fasciitis	methylation class nodular fasciitis	FFPE	Kiel Pathology	0.389545833333334	200848860106_R01C01	FACAD1
REFERENCE_SAMPLE 337	2016-11-03	Primary	Soft tissue, head and neck, subcutis	Nodular fasciitis	methylation class nodular fasciitis	FFPE	Kiel Pathology	0.341361333333333	200848860099_R08C01	FACAD1
REFERENCE_SAMPLE 338	2016-11-03	Primary	Soft tissue, head and neck, subcutis	Nodular fasciitis	methylation class nodular fasciitis	FFPE	Kiel Pathology	0.331500333333334	200848860099_R07C01	FACAD1
REFERENCE_SAMPLE 339	2016-11-03	Primary	Soft tissue, trunk, thorax, costae	Infantile fibrosarcoma	methylation class infantile fibrosarcoma	FFPE	Kiel Pathology	0.382065333333333	200848860099_R05C01	AB0066
REFERENCE_SAMPLE 340	2016-11-03	Primary	Skin	Angiomatoid fibrous histiocytoma	methylation class angiomatoid fibrous histiocytoma	FFPE	Kiel Pathology	0.328799166666667	200848860098_R08C01	9CD089
REFERENCE_SAMPLE 341	2016-11-03	Primary		Angiomatoid fibrous histiocytoma	methylation class angiomatoid fibrous histiocytoma	FFPE	Kiel Pathology	0.275725333333334	200848860098_R06C01	9CD089
REFERENCE_SAMPLE 342	2016-10-27	Primary	Soft tissue, limbs, lower limbs, subcutis	Dermatofibrosarcoma protuberans	methylation class dermatofibrosarcoma protuberans	FFPE	Kiel Pathology	0.461132	200848860094_R01C01	C64A9B
REFERENCE_SAMPLE 343	2016-10-27	Primary	Soft tissue, limbs, upper limbs, subcutis	Dermatofibrosarcoma protuberans	methylation class dermatofibrosarcoma protuberans	FFPE	Kiel Pathology	0.467883	200848860086_R07C01	C64A9B
REFERENCE_SAMPLE 344	2016-10-27	Primary		Dermatofibrosarcoma protuberans	methylation class dermatofibrosarcoma protuberans	FFPE	Kiel Pathology	0.443276166666667	200848860086_R06C01	C64A9B
REFERENCE_SAMPLE 345	2016-10-27	Primary		Dermatofibrosarcoma protuberans	methylation class dermatofibrosarcoma protuberans	FFPE	Kiel Pathology	0.4379445	200848860086_R05C01	C64A9B
REFERENCE_SAMPLE 346	2016-10-27	Primary	Skin	Dermatofibrosarcoma protuberans	methylation class dermatofibrosarcoma protuberans	FFPE	Kiel Pathology	0.416116666666667	200848860086_R04C01	C64A9B
REFERENCE_SAMPLE 347	2016-10-27	Primary	Skin	Dermatofibrosarcoma protuberans	methylation class dermatofibrosarcoma protuberans	FFPE	Kiel Pathology	0.4856945	200848860086_R03C01	C64A9B
REFERENCE_SAMPLE 348	2016-10-27	Primary	Skin	Dermatofibrosarcoma protuberans	methylation class dermatofibrosarcoma protuberans	FFPE	Kiel Pathology	0.467911166666666	200848860086_R02C01	C64A9B
REFERENCE_SAMPLE 349	2016-10-27	Primary	Soft tissue, limbs, upper limbs, shoulder girdle, subcutis	Dermatofibrosarcoma protuberans	methylation class dermatofibrosarcoma protuberans	FFPE	Kiel Pathology	0.422161833333333	200848860086_R01C01	C64A9B
REFERENCE_SAMPLE 350	2016-10-27	Primary	Skin	Dermatofibrosarcoma protuberans	methylation class dermatofibrosarcoma protuberans	FFPE	Kiel Pathology	0.465419666666666	200928190197_R08C01	C64A9B
REFERENCE_SAMPLE 351	2016-10-27	Primary	Soft tissue, limbs, upper limbs, shoulder girdle	Alveolar soft part sarcoma	methylation class alveolar soft part sarcoma	FFPE	Kiel Pathology	0.391471166666667	200928190197_R05C01	62C7C6
REFERENCE_SAMPLE 352	2016-10-27	Primary	Soft tissue, limbs, upper limbs, arm	Alveolar soft part sarcoma	methylation class alveolar soft part sarcoma	FFPE	Kiel Pathology	0.369252166666666	200928190197_R04C01	62C7C6
REFERENCE_SAMPLE 353	2016-10-27	Primary	Soft tissue, limbs, lower limbs, leg	Alveolar soft part sarcoma	methylation class alveolar soft part sarcoma	FFPE	Kiel Pathology	0.379953333333334	200928190197_R03C01	62C7C6
REFERENCE_SAMPLE 354	2016-10-27	Primary	Soft tissue, limbs, lower limbs, leg	Alveolar soft part sarcoma	methylation class alveolar soft part sarcoma	FFPE	Kiel Pathology	0.402691666666667	200928190197_R01C01	62C7C6
REFERENCE_SAMPLE 355	2016-10-27	Primary	Soft tissue, head and neck, oral cavity	Alveolar soft part sarcoma	methylation class alveolar soft part sarcoma	FFPE	Kiel Pathology	0.385441333333334	200928190153_R08C01	62C7C6
REFERENCE_SAMPLE 356	2016-10-27	Primary	Soft tissue, head and neck, oral cavity	Alveolar soft part sarcoma	methylation class alveolar soft part sarcoma	FFPE	Kiel Pathology	0.425956833333333	200928190153_R07C01	62C7C6
REFERENCE_SAMPLE 357	2016-10-27	Primary		Alveolar soft part sarcoma	methylation class alveolar soft part sarcoma	FFPE	Kiel Pathology	0.378984666666667	200928190153_R06C01	62C7C6
REFERENCE_SAMPLE 358	2016-10-27	Primary	Soft tissue, limbs, lower limbs, leg	Alveolar soft part sarcoma	methylation class alveolar soft part sarcoma	FFPE	Kiel Pathology	0.4463095	200928190152_R08C01	62C7C6
REFERENCE_SAMPLE 359	2016-10-27	Primary	Soft tissue, trunk, abdomen	Alveolar soft part sarcoma	methylation class alveolar soft part sarcoma	FFPE	Kiel Pathology	0.438599833333333	200928190152_R07C01	62C7C6
REFERENCE_SAMPLE 360	2016-10-27	Primary	Soft tissue, trunk	Angiomatoid fibrous histiocytoma	methylation class angiomatoid fibrous histiocytoma	FFPE	Kiel Pathology	0.283776333333333	200928190152_R06C01	9CD089
REFERENCE_SAMPLE 361	2016-10-27	Primary		Angiomatoid fibrous histiocytoma	methylation class angiomatoid fibrous histiocytoma	FFPE	Kiel Pathology	0.281273666666667	200928190152_R05C01	9CD089
REFERENCE_SAMPLE 362	2016-10-27	Primary	Soft tissue, limbs, lower limbs, leg	Angiomatoid fibrous histiocytoma	methylation class angiomatoid fibrous histiocytoma	FFPE	Kiel Pathology	0.2817995	200928190152_R02C01	9CD089
REFERENCE_SAMPLE 363	2016-10-27	Primary		Angiomatoid fibrous histiocytoma	methylation class angiomatoid fibrous histiocytoma	FFPE	Kiel Pathology	0.3168025	200928190151_R08C01	9CD089
REFERENCE_SAMPLE 364	2016-10-27	Primary	Soft tissue, limbs, lower limbs, leg	Angiomatoid fibrous histiocytoma	methylation class angiomatoid fibrous histiocytoma	FFPE	Kiel Pathology	0.270140666666667	200928190151_R05C01	9CD089
REFERENCE_SAMPLE 365	2016-10-13	Primary		Lipoma	methylation class lipoma	FFPE	Heidelberg Neuropathology	0.382650333333334	200925700134_R04C01	FFF450
REFERENCE_SAMPLE 366	2016-10-13	Primary	Bone, limbs, lower limbs, femur	Osteosarcoma (high-grade)	methylation class osteosarcoma (high grade)	FFPE	Nijmegen Pathology	0.4955225	200925700133_R05C01	2E3092
REFERENCE_SAMPLE 367	2016-10-13	Primary	Bone, limbs, lower limbs, femur	Osteosarcoma (high-grade)	methylation class osteosarcoma (high grade)	FFPE	Nijmegen Pathology	0.4771425	200925700133_R04C01	2E3092
REFERENCE_SAMPLE 368	2016-10-13	Primary	Bone, limbs, upper limbs, humerus	Osteosarcoma (high-grade)	methylation class osteosarcoma (high grade)	FFPE	Nijmegen Pathology	0.410250666666667	200925700133_R03C01	2E3092
REFERENCE_SAMPLE 369	2016-10-13	Primary	Bone, limbs, lower limbs, femur	Osteosarcoma (high-grade)	methylation class osteosarcoma (high grade)	FFPE	Nijmegen Pathology	0.504462166666666	200925700133_R02C01	2E3092
REFERENCE_SAMPLE 370	2016-10-13	Recurrence	Bone, limbs, lower limbs, femur	Osteosarcoma (high-grade)	methylation class osteosarcoma (high grade)	FFPE	Nijmegen Pathology	0.513168999999999	200925700125_R07C01	2E3092
REFERENCE_SAMPLE 371	2016-10-13	Primary	Bone, limbs, lower limbs, femur	Osteosarcoma (high-grade)	methylation class osteosarcoma (high grade)	FFPE	Nijmegen Pathology	0.376804666666666	200925700124_R06C01	2E3092
REFERENCE_SAMPLE 372	2016-10-13	Primary	Bone, head and neck, jugal bone	Osteosarcoma (high-grade)	methylation class osteosarcoma (high grade)	FFPE	Nijmegen Pathology	0.492471833333333	200925700124_R04C01	2E3092
REFERENCE_SAMPLE 373	2016-10-13	Primary	Bone, thorax, costae	Osteosarcoma (high-grade)	methylation class osteosarcoma (high grade)	FFPE	Nijmegen Pathology	0.446969333333332	200925700124_R02C01	2E3092
REFERENCE_SAMPLE 374	2016-10-13	Primary	Bone, limbs, lower limbs, femur	Osteosarcoma (high-grade)	methylation class osteosarcoma (high grade)	FFPE	Nijmegen Pathology	0.385827666666667	200925700120_R08C01	2E3092
REFERENCE_SAMPLE 375	2016-10-13	Primary	Bone, limbs, lower limbs, femur	Osteosarcoma (high-grade)	methylation class osteosarcoma (high grade)	FFPE	Nijmegen Pathology	0.456860166666667	200925700120_R07C01	2E3092
REFERENCE_SAMPLE 376	2016-10-13	Primary	Bone, limbs, lower limbs, femur	Osteosarcoma (high-grade)	methylation class osteosarcoma (high grade)	FFPE	Nijmegen Pathology	0.540025833333334	200925700120_R04C01	2E3092
REFERENCE_SAMPLE 377	2016-10-13	Primary	Bone, limbs, lower limbs, tibia	Osteosarcoma (high-grade)	methylation class osteosarcoma (high grade)	FFPE	Nijmegen Pathology	0.524068666666667	200925700120_R02C01	2E3092
REFERENCE_SAMPLE 378	2016-10-06	Primary	Bone, limbs, lower limbs, tibia	Osteosarcoma (high-grade)	methylation class osteosarcoma (high grade)	FFPE	Nijmegen Pathology	0.440482833333333	200925700120_R01C01	2E3092
REFERENCE_SAMPLE 379	2016-10-06	Primary	Bone, limbs, lower limbs, fibula	Osteosarcoma (high-grade)	methylation class osteosarcoma (high grade)	FFPE	Nijmegen Pathology	0.432895166666667	200925700108_R06C01	2E3092
REFERENCE_SAMPLE 380	2016-10-06	Recurrence	Soft tissue, trunk, abdomen	Rhabdomyosarcoma (embryonal)	methylation class rhabdomyosarcoma (embryonal)	KRYO	INFORM	0.625628833333334	200925700107_R07C01	F79360
REFERENCE_SAMPLE 381	2016-09-29	Primary	Soft tissue, trunk, pelvis	Malignant rhabdoid tumour	methylation class malignant rhabdoid tumour	FFPE	Münster Pathology	0.5164105	200889820088_R03C01	55A458
REFERENCE_SAMPLE 382	2016-09-29	Primary	Bone, pelvis	Ewing´s sarcoma	methylation class Ewing´s sarcoma	FFPE	Münster Pathology	0.500336666666666	200889820088_R02C01	2F4B81
REFERENCE_SAMPLE 383	2016-09-29	Primary	Bone, limbs, lower limbs, foot	Ewing´s sarcoma	methylation class Ewing´s sarcoma	FFPE	Münster Pathology	0.514914333333333	200889820088_R01C01	2F4B81
REFERENCE_SAMPLE 384	2016-10-06	Recurrence	Soft tissue, head and neck, oral cavity	Rhabdomyosarcoma (embryonal)	methylation class rhabdomyosarcoma (embryonal)	FFPE	PTT2.0	0.640493000000001	200889820111_R02C01	F79360
REFERENCE_SAMPLE 385	2016-09-08	Recurrence	Soft tissue, trunk, pelvis, genital	Rhabdomyosarcoma (alveolar)	methylation class rhabdomyosarcoma (alveolar)	KRYO	INFORM	0.638186166666666	200875800080_R06C01	FDA746
REFERENCE_SAMPLE 386	2016-09-01	Primary	Bone, head and neck, skull	Fibrous dysplasia	methylation class fibrous dysplasia	FFPE	Heidelberg Neuropathology	0.41166	200511460046_R01C02	5B4099
REFERENCE_SAMPLE 387	2016-08-18		Bone, head and neck, skull base	Chordoma	methylation class chordoma	FFPE	Heidelberg Neuropathology	0.3920465	200406080089_R03C01	1F3761
REFERENCE_SAMPLE 388	2016-08-18	Primary	Soft tissue, limbs, upper limbs, musculus brachialis	Myositis proliferans	methylation class myositis proliferans	FFPE	Jena Pathology	0.346931833333333	200876170027_R01C01	C57D95
REFERENCE_SAMPLE 389	2016-08-18	Primary	Soft tissue, limbs, upper limbs, shoulder girdle	Myositis ossificans	methylation class myositis ossificans	FFPE	Jena Pathology	0.333121166666666	200784530099_R02C01	E8A9CC
REFERENCE_SAMPLE 390	2016-08-18	Primary	Soft tissue, limbs, upper limbs, musculus biceps brachii	Myositis proliferans	methylation class myositis proliferans	FFPE	Jena Pathology	0.345286833333333	200784530099_R01C01	C57D95
REFERENCE_SAMPLE 391	2016-08-18	Primary	Soft tissue, subcutis	Leiomyosarcoma	methylation class leiomyosarcoma	FFPE	Jena Pathology	0.559447333333333	200875800080_R03C01	DDB081
REFERENCE_SAMPLE 392	2016-08-18	Primary	Soft tissue, limbs, lower limbs, thigh, muscle	Myositis proliferans	methylation class myositis proliferans	FFPE	Jena Pathology	0.3480535	200875800080_R02C01	C57D95
REFERENCE_SAMPLE 393	2016-08-18	Primary	Soft tissue, limbs, lower limbs, thigh, muscle	Myositis proliferans	methylation class myositis proliferans	FFPE	Jena Pathology	0.362122666666667	200793820067_R05C01	C57D95
REFERENCE_SAMPLE 394	2016-08-18	Primary	Soft tissue, limbs, upper limbs, arm, muscle	Myositis proliferans	methylation class myositis proliferans	FFPE	Jena Pathology	0.394597666666667	200875800080_R01C01	C57D95
REFERENCE_SAMPLE 395	2016-08-18	Primary	Soft tissue, limbs, lower limbs, thigh, muscle	Myositis proliferans	methylation class myositis proliferans	FFPE	Jena Pathology	0.347727166666667	200793300001_R04C01	C57D95
REFERENCE_SAMPLE 396	2016-08-18	Primary	Soft tissue, limbs, lower limbs, thigh, muscle	Myositis proliferans	methylation class myositis proliferans	FFPE	Jena Pathology	0.363432	200793300003_R06C01	C57D95
REFERENCE_SAMPLE 397	2016-08-11	Primary	Soft tissue, trunk, back	Leiomyosarcoma	methylation class leiomyosarcoma	FFPE	Jena Pathology	0.5903425	200790260059_R05C01	DDB081
REFERENCE_SAMPLE 398	2016-08-11	Primary	Soft tissue, trunk, back	Ossifying fibromyxoid tumour	methylation class ossifying fibromyxoid tumour	FFPE	Jena Pathology	0.505899333333333	200790260042_R05C01	82C66F
REFERENCE_SAMPLE 399	2016-08-04	Metastasis	Visceral, thorax, lung	Osteosarcoma (high-grade)	methylation class osteosarcoma (high grade)	FFPE	PTT2.0	0.482717333333334	200406080083_R06C02	2E3092
REFERENCE_SAMPLE 400	2016-08-04	Primary	Soft tissue, limbs, upper limbs, finger	Epithelioid sarcoma	methylation class epithelioid sarcoma	FFPE	Jena Pathology	0.4090545	200784530003_R07C01	6ABE4F
REFERENCE_SAMPLE 401	2016-08-04	Primary	Soft tissue, limbs, upper limbs, forearm	Epithelioid sarcoma	methylation class epithelioid sarcoma	FFPE	Jena Pathology	0.298918166666667	200784530003_R04C01	6ABE4F
REFERENCE_SAMPLE 402	2016-08-04	Primary	Soft tissue, limbs, lower limbs, thigh	Epithelioid sarcoma	methylation class epithelioid sarcoma	FFPE	Jena Pathology	0.407378833333334	200784530003_R02C01	6ABE4F
REFERENCE_SAMPLE 403	2016-08-04	Primary	Soft tissue, limbs, lower limbs, leg, subcutis	Ossifying fibromyxoid tumour	methylation class ossifying fibromyxoid tumour	FFPE	Jena Pathology	0.4710775	200772300008_R06C01	82C66F
REFERENCE_SAMPLE 404	2016-08-04	Primary	Soft tissue, limbs, upper limbs, shoulder, subcutis	Ossifying fibromyxoid tumour	methylation class ossifying fibromyxoid tumour	FFPE	Jena Pathology	0.454369833333333	200772300008_R05C01	82C66F
REFERENCE_SAMPLE 405	2016-08-04	Primary	Soft tissue, limbs, upper limbs, shoulder	Ossifying fibromyxoid tumour	methylation class ossifying fibromyxoid tumour	FFPE	Jena Pathology	0.444162166666667	200772300008_R04C01	82C66F
REFERENCE_SAMPLE 406	2016-08-04	Primary	Soft tissue, limbs, upper limbs, axilla	Ossifying fibromyxoid tumour	methylation class ossifying fibromyxoid tumour	FFPE	Jena Pathology	0.480241166666667	200772300008_R03C01	82C66F
REFERENCE_SAMPLE 407	2016-08-04	Primary	Soft tissue, trunk, thorax, mamma	Ossifying fibromyxoid tumour	methylation class ossifying fibromyxoid tumour	FFPE	Jena Pathology	0.445290166666667	200772300008_R02C01	82C66F
REFERENCE_SAMPLE 408	2016-08-04	Primary	Soft tissue, limbs, lower limbs, thigh	Ossifying fibromyxoid tumour	methylation class ossifying fibromyxoid tumour	FFPE	Jena Pathology	0.490814333333334	200772300008_R01C01	82C66F
REFERENCE_SAMPLE 409	2016-08-04	Primary	Soft tissue, trunk, abdominal wall	Ossifying fibromyxoid tumour	methylation class ossifying fibromyxoid tumour	FFPE	Jena Pathology	0.492097333333334	200772280060_R08C01	82C66F
REFERENCE_SAMPLE 410	2016-08-04	Primary	Soft tissue, limbs, lower limbs, thigh, subcutis	Ossifying fibromyxoid tumour	methylation class ossifying fibromyxoid tumour	FFPE	Jena Pathology	0.474641666666667	200772280060_R07C01	82C66F
REFERENCE_SAMPLE 411	2016-08-04	Primary	Soft tissue, limbs, upper limbs, hand, carpal tunnel	Ossifying fibromyxoid tumour	methylation class ossifying fibromyxoid tumour	FFPE	Jena Pathology	0.434720166666667	200772280060_R06C01	82C66F
REFERENCE_SAMPLE 412	2016-08-04	Primary	Skin	Ossifying fibromyxoid tumour	methylation class ossifying fibromyxoid tumour	FFPE	Jena Pathology	0.466301166666667	200772280060_R05C01	82C66F
REFERENCE_SAMPLE 413	2016-08-04	Primary	Soft tissue, trunk, pelvis, gluteal	Ossifying fibromyxoid tumour	methylation class ossifying fibromyxoid tumour	FFPE	Jena Pathology	0.462293666666666	200772280060_R04C01	82C66F
REFERENCE_SAMPLE 414	2016-08-04	Primary	Soft tissue, trunk, thorax, costae	Ossifying fibromyxoid tumour	methylation class ossifying fibromyxoid tumour	FFPE	Jena Pathology	0.492100166666666	200772280060_R03C01	82C66F
REFERENCE_SAMPLE 415	2016-08-04	Primary	Soft tissue, limbs, lower limbs, thigh	Undifferentiated pleomorphic sarcoma	methylation class undifferentiated sarcoma	FFPE	Jena Pathology	0.445128833333334	200406080088_R01C01	218843
REFERENCE_SAMPLE 416	2016-08-04	Primary	Bone, thorax, costae	Fibrous dysplasia	methylation class fibrous dysplasia	FFPE	Jena Pathology	0.391619	200406080083_R05C02	5B4099
REFERENCE_SAMPLE 417	2016-07-28	Primary	Bone, head and neck, skull base	Chondrosarcoma	methylation class chondrosarcoma (IDH group A)	FFPE	Jena Pathology	0.555423166666666	200406080065_R04C01	6282C2
REFERENCE_SAMPLE 418	2016-07-28	Primary	Bone, pelvis	Chordoma	methylation class chordoma	FFPE	Heidelberg Neuropathology	0.498056166666666	200772300041_R06C01	1F3761
REFERENCE_SAMPLE 419	2016-07-21	Primary	Bone, thorax, costae	Chondrosarcoma	methylation class chondrosarcoma (group B)	FFPE	Jena Pathology	0.546903666666666	200406080083_R04C02	326392
REFERENCE_SAMPLE 420	2016-07-21	Primary	Soft tissue, trunk, thorax, paraspinal	Chondrosarcoma (mesenchymal)	methylation class chondrosarcoma (mesenchymal)	FFPE	Jena Pathology	0.615226833333333	200406080083_R03C02	4B5DAA
REFERENCE_SAMPLE 421	2016-07-21	Recurrence	Bone, thorax, costae	Chondrosarcoma	methylation class chondrosarcoma (group A)	FFPE	Jena Pathology	0.479590833333334	200406080083_R02C02	005DA4
REFERENCE_SAMPLE 422	2016-07-21	Primary	Soft tissue, limbs, upper limbs, shoulder girdle	Extraskeletal myxoid chondrosarcoma	methylation class extraskeletal myxoid chondrosarcoma	FFPE	Jena Pathology	0.557525833333333	200406080083_R06C01	4FB852
REFERENCE_SAMPLE 423	2016-07-21	Primary	Bone, thorax, costae	Chondrosarcoma	methylation class chondrosarcoma (group B)	FFPE	Jena Pathology	0.5775705	200406080083_R05C01	326392
REFERENCE_SAMPLE 424	2016-07-21	Primary	Bone, thorax, sternum	Chondrosarcoma	methylation class chondrosarcoma (group B)	FFPE	Jena Pathology	0.491774	200406080083_R04C01	326392
REFERENCE_SAMPLE 425	2016-07-14	Primary	Soft tissue, trunk, retroperitoneum	Desmoplastic small round cell tumour	methylation class desmoplastic small round cell tumour	FFPE	Jena Pathology	0.586356166666666	200406080065_R02C01	44BDA4
REFERENCE_SAMPLE 426	2016-07-14	Primary	Soft tissue, trunk, abdomen	Desmoplastic small round cell tumour	methylation class desmoplastic small round cell tumour	FFPE	Jena Pathology	0.566814666666667	200406080065_R01C01	44BDA4
REFERENCE_SAMPLE 427	2016-07-14	Primary	Soft tissue, trunk, abdomen	Desmoplastic small round cell tumour	methylation class desmoplastic small round cell tumour	FFPE	Jena Pathology	0.706764833333333	200406080010_R06C02	44BDA4
REFERENCE_SAMPLE 428	2016-07-14	Recurrence	Soft tissue, limbs, lower limbs, groin, lymph node	Rhabdomyosarcoma (alveolar)	methylation class rhabdomyosarcoma (alveolar)	KRYO	INFORM	0.618160333333332	200397870033_R01C01	FDA746
REFERENCE_SAMPLE 429	2016-07-07	Primary	Soft tissue, limbs	Rhabdomyosarcoma (alveolar)	methylation class rhabdomyosarcoma (alveolar)	FFPE	PTT2.0	0.609747833333333	200397860110_R04C01	FDA746
REFERENCE_SAMPLE 430	2016-07-07	Primary	Soft tissue, limbs, upper limbs, forearm	Epithelioid sarcoma	methylation class epithelioid sarcoma	FFPE	Jena Pathology	0.325816166666667	200772270038_R05C01	6ABE4F
REFERENCE_SAMPLE 431	2016-07-07	Primary	Soft tissue, limbs, upper limbs, finger	Epithelioid sarcoma	methylation class epithelioid sarcoma	FFPE	Jena Pathology	0.373727833333334	200772270038_R03C01	6ABE4F
REFERENCE_SAMPLE 432	2016-07-07	Primary	Soft tissue, limbs, lower limbs, leg	Epithelioid sarcoma	methylation class epithelioid sarcoma	FFPE	Jena Pathology	0.489001666666667	200772270038_R02C01	6ABE4F
REFERENCE_SAMPLE 433	2016-07-07	Primary	Soft tissue, trunk, pelvis, genital site	Epithelioid sarcoma	methylation class epithelioid sarcoma	FFPE	Jena Pathology	0.405331166666667	200772270037_R08C01	6ABE4F
REFERENCE_SAMPLE 434	2016-07-07	Primary	Soft tissue, limbs, upper limbs, finger	Epithelioid sarcoma	methylation class epithelioid sarcoma	FFPE	Jena Pathology	0.370583166666667	200772270037_R07C01	6ABE4F
REFERENCE_SAMPLE 435	2016-07-07	Primary	Soft tissue, limbs, upper limbs, hand	Epithelioid sarcoma	methylation class epithelioid sarcoma	FFPE	Jena Pathology	0.422930333333334	200772270037_R06C01	6ABE4F
REFERENCE_SAMPLE 436	2016-07-07	Primary	Bone, limbs, lower limbs, femur	Fibrous dysplasia	methylation class fibrous dysplasia	FFPE	Jena Pathology	0.3910375	200406080065_R02C02	5B4099
REFERENCE_SAMPLE 437	2016-07-07	Primary	Bone, limbs, lower limbs, tibia	Fibrous dysplasia	methylation class fibrous dysplasia	FFPE	Jena Pathology	0.417598666666667	200406080065_R01C02	5B4099
REFERENCE_SAMPLE 438	2016-07-07	Primary	Bone, spine	Fibrous dysplasia	methylation class fibrous dysplasia	FFPE	Jena Pathology	0.4723205	200406080065_R06C01	5B4099
REFERENCE_SAMPLE 439	2016-07-07	Primary	Soft tissue, limbs, lower limbs, leg	Alveolar soft part sarcoma	methylation class alveolar soft part sarcoma	FFPE	Jena Pathology	0.365391333333333	200397870059_R02C01	62C7C6
REFERENCE_SAMPLE 440	2016-07-07	Recurrence		Chondrosarcoma (mesenchymal)	methylation class chondrosarcoma (mesenchymal)	KRYO	INFORM	0.596542833333334	200397870025_R06C02	4B5DAA
REFERENCE_SAMPLE 441	2016-07-07	Recurrence		Rhabdomyosarcoma (embryonal)	methylation class rhabdomyosarcoma (embryonal)	KRYO	INFORM	0.573656333333333	200397870025_R04C02	F79360
REFERENCE_SAMPLE 442	2016-07-07	Recurrence		Rhabdomyosarcoma (embryonal)	methylation class rhabdomyosarcoma (embryonal)	KRYO	INFORM	0.597556	200397870025_R03C02	F79360
REFERENCE_SAMPLE 443	2016-06-30	Primary	Soft tissue, trunk, thorax	Desmoplastic small round cell tumour	methylation class desmoplastic small round cell tumour	FFPE	Jena Pathology	0.487666166666667	200397860108_R02C02	44BDA4
REFERENCE_SAMPLE 444	2016-06-02	Metastasis	Visceral, thorax, lung	Osteosarcoma (high-grade)	methylation class osteosarcoma (high grade)	FFPE	PTT2.0	0.543315666666667	200397860056_R05C01	2E3092
REFERENCE_SAMPLE 445	2016-06-02	Recurrence	Soft tissue, trunk, pelvis, bladder wall	Rhabdomyosarcoma (embryonal)	methylation class rhabdomyosarcoma (embryonal)	FFPE	PTT2.0	0.5588025	200397860055_R06C02	F79360
REFERENCE_SAMPLE 446	2016-05-12	Primary	Intracranial	Primitive neuroectodermal tumour	methylation class sarcoma (RMS-like)	FFPE	Heidelberg Neuropathology	0.555898666666667	200397860028_R03C01	F32608
REFERENCE_SAMPLE 447	2016-04-28	Primary	Soft tissue, head and neck, leptomeninx	Solitary fibrous tumour	methylation class solitary fibrous tumour	FFPE	Heidelberg Neuropathology	0.468417833333334	200400320082_R02C02	A5257F
REFERENCE_SAMPLE 448	2016-04-28	Primary	Soft tissue, trunk, paraspinal	Malignant peripheral nerve sheath tumour	methylation class sarcoma (MPNST-like)	FFPE	Heidelberg Neuropathology	0.467891166666667	200400320082_R06C02	B4080B
REFERENCE_SAMPLE 449	2016-04-21	Primary	Skin, head	Angiosarcoma	methylation class angiosarcoma	FFPE	Jena Pathology	0.583357166666667	200486890029_R05C02	CB5827
REFERENCE_SAMPLE 450	2016-04-21	Primary	Visceral, abdomen, small intestine	Gastroinstestinal stromal tumour	methylation class gastrointestinal stromal tumour	FFPE	Jena Pathology	0.3608045	200397860029_R05C02	D0A82F
REFERENCE_SAMPLE 451	2016-04-21	Primary	Soft tissue, limbs, lower limbs, thigh	Alveolar soft part sarcoma	methylation class alveolar soft part sarcoma	FFPE	Jena Pathology	0.3964815	200397860029_R01C02	62C7C6
REFERENCE_SAMPLE 452	2016-04-21	Primary	Visceral, pelvis, vagina	Gastroinstestinal stromal tumour	methylation class gastrointestinal stromal tumour	FFPE	Jena Pathology	0.513644333333334	200397860029_R03C01	D0A82F
REFERENCE_SAMPLE 453	2016-03-17	Primary	Soft tissue, trunk, abdomen	Undifferentiated pleomorphic sarcoma	methylation class leiomyosarcoma	FFPE	Cologne Pathology	0.5715815	200394970030_R03C02	DDB081
REFERENCE_SAMPLE 454	2016-03-17	Primary		Undifferentiated pleomorphic sarcoma	methylation class leiomyosarcoma	FFPE	Cologne Pathology	0.569657666666667	200394970030_R01C02	DDB081
REFERENCE_SAMPLE 455	2016-03-17	Primary	Soft tissue, limbs, lower limbs, thigh	Undifferentiated sarcoma	methylation class undifferentiated sarcoma	FFPE	Cologne Pathology	0.399649	200394970026_R05C02	218843
REFERENCE_SAMPLE 456	2016-03-03	Primary	Bone, head and neck, skull	Fibrous dysplasia	methylation class fibrous dysplasia	FFPE	Heidelberg Neuropathology	0.448358	200394970004_R01C02	5B4099
REFERENCE_SAMPLE 457	2016-02-25		Soft tissue, trunk, paraspinal	Control (reactive tissue)	methylation class control (reactive tissue)	FFPE	Heidelberg Neuropathology	0.341837	200394870074_R04C02	CACBCD
REFERENCE_SAMPLE 458	2016-02-25		Soft tissue, trunk, paraspinal	Control (reactive tissue)	methylation class control (reactive tissue)	FFPE	Heidelberg Neuropathology	0.366315333333333	200394870074_R03C02	CACBCD
REFERENCE_SAMPLE 459	2016-02-25		Soft tissue, trunk, paraspinal	Control (reactive tissue)	methylation class control (reactive tissue)	FFPE	Heidelberg Neuropathology	0.385821833333333	200394870074_R02C02	CACBCD
REFERENCE_SAMPLE 460	2016-02-25		Soft tissue, trunk, paraspinal	Control (reactive tissue)	methylation class control (reactive tissue)	FFPE	Heidelberg Neuropathology	0.460368666666667	200394870074_R01C02	CACBCD
REFERENCE_SAMPLE 461	2016-02-25		Soft tissue, trunk, paraspinal	Control (reactive tissue)	methylation class control (reactive tissue)	FFPE	Heidelberg Neuropathology	0.385420833333333	200394870074_R05C01	CACBCD
REFERENCE_SAMPLE 462	2016-02-25		Soft tissue, trunk, paraspinal	Control (reactive tissue)	methylation class control (reactive tissue)	FFPE	Heidelberg Neuropathology	0.398146833333333	200394870074_R04C01	CACBCD
REFERENCE_SAMPLE 463	2016-03-10	Recurrence	Bone, limbs, upper limbs, forearm	Ewing´s sarcoma	methylation class Ewing´s sarcoma	KRYO	INFORM	0.5128065	200394970025_R04C02	2F4B81
REFERENCE_SAMPLE 464	2016-03-23	Metastasis	Bone, spine	Ewing´s sarcoma	methylation class Ewing´s sarcoma	KRYO	INFORM	0.443509666666667	200394970045_R05C02	2F4B81
REFERENCE_SAMPLE 465	2016-02-25	Primary	Bone, head and neck, skull base	Chordoma (de-differentiated)	methylation class chordoma (dedifferentiated)	FFPE	Heidelberg Neuropathology	0.287339166666667	200394870072_R02C02	172948
REFERENCE_SAMPLE 466	2016-02-25	Recurrence	Soft tissue, trunk, abdomen	Rhabdomyosarcoma (embryonal)	methylation class rhabdomyosarcoma (embryonal)	KRYO	INFORM	0.595532333333333	200394870086_R05C02	F79360
REFERENCE_SAMPLE 467	2016-02-04	Primary	Soft tissue, trunk, back, subcutaneous	Lipoma	methylation class lipoma	FFPE	Heidelberg Neuropathology	0.349421333333334	200362700196_R04C02	FFF450
REFERENCE_SAMPLE 468	2016-02-11	Primary	Soft tissue, trunk, paraspinal	Lipoma	methylation class lipoma	FFPE	Heidelberg Neuropathology	0.3292435	200362700204_R05C02	FFF450
REFERENCE_SAMPLE 469	2016-02-11	Primary	Soft tissue, trunk, back, subcutaneous	Lipoma	methylation class lipoma	FFPE	Heidelberg Neuropathology	0.3582955	200362700204_R04C02	FFF450
REFERENCE_SAMPLE 470	2016-02-11	Primary	Soft tissue, trunk, back, subcutaneous	Lipoma	methylation class lipoma	FFPE	Heidelberg Neuropathology	0.338756833333334	200362700204_R03C02	FFF450
REFERENCE_SAMPLE 471	2016-02-11	Primary	Soft tissue, trunk, back, subcutaneous	Lipoma	methylation class lipoma	FFPE	Heidelberg Neuropathology	0.339542166666667	200362700204_R02C02	FFF450
REFERENCE_SAMPLE 472	2016-02-11	Primary	Soft tissue, trunk, back, subcutaneous	Lipoma	methylation class lipoma	FFPE	Heidelberg Neuropathology	0.411769666666668	200362700204_R06C01	FFF450
REFERENCE_SAMPLE 473	2016-01-21	Primary		Gastroinstestinal stromal tumour	methylation class gastrointestinal stromal tumour	FFPE	Jena Pathology	0.395701833333334	200362700006_R02C01	D0A82F
REFERENCE_SAMPLE 474	2016-01-21	Primary		Gastroinstestinal stromal tumour	methylation class gastrointestinal stromal tumour	FFPE	Jena Pathology	0.547492166666667	200325530180_R06C02	D0A82F
REFERENCE_SAMPLE 475	2016-01-21	Primary	Visceral, abdomen, stomach	Gastroinstestinal stromal tumour	methylation class gastrointestinal stromal tumour	FFPE	Jena Pathology	0.417053833333334	200325530180_R05C02	D0A82F
REFERENCE_SAMPLE 476	2016-01-21	Recurrence	Visceral, pelvis, uterus	Gastroinstestinal stromal tumour	methylation class gastrointestinal stromal tumour	FFPE	Jena Pathology	0.494328833333333	200325530180_R04C02	D0A82F
REFERENCE_SAMPLE 477	2016-01-21	Primary	Visceral, abdomen	Gastroinstestinal stromal tumour	methylation class gastrointestinal stromal tumour	FFPE	Jena Pathology	0.493958833333333	200325530180_R02C02	D0A82F
REFERENCE_SAMPLE 478	2016-01-21	Primary	Visceral, abdomen, stomach	Gastroinstestinal stromal tumour	methylation class gastrointestinal stromal tumour	FFPE	Jena Pathology	0.449889000000001	200325530180_R06C01	D0A82F
REFERENCE_SAMPLE 479	2016-01-21	Metastasis	Soft tissue, trunk, thorax, pleura	Small blue round cell tumour with BCOR alteration	methylation class small blue round cell tumour with BCOR alteration	KRYO	INFORM	0.642867499999999	200360420060_R05C02	45565F
REFERENCE_SAMPLE 480	2016-11-03	Primary	Visceral, abdomen, kidney	Malignant rhabdoid tumour	methylation class malignant rhabdoid tumour	FFPE	INFORM	0.428584833333334	200848860109_R03C01	55A458
REFERENCE_SAMPLE 481	2016-01-14	Primary	Soft tissue, trunk, thoracic wall	Small blue round cell tumour with BCOR alteration	methylation class small blue round cell tumour with BCOR alteration	FFPE	Münster Pathology	0.582345666666667	200277210145_R01C02	45565F
REFERENCE_SAMPLE 482	2016-01-14	Primary	Bone, limbs, lower limbs, femur	Small blue round cell tumour with BCOR alteration	methylation class small blue round cell tumour with BCOR alteration	FFPE	Münster Pathology	0.576543333333333	200277210145_R06C01	45565F
REFERENCE_SAMPLE 483	2016-01-14	Primary	Soft tissue, limbs, upper limbs, arm	Synovial sarcoma	methylation class synovial sarcoma	FFPE	Heidelberg Neuropathology	0.501851166666667	200325530103_R04C01	7CC24B
REFERENCE_SAMPLE 484	2016-10-06	Primary	Bone, limbs, lower limbs, femur	Osteosarcoma (high-grade)	methylation class osteosarcoma (high grade)	FFPE	Münster Pathology	0.510539333333333	200925700108_R03C01	2E3092
REFERENCE_SAMPLE 485	2016-10-06	Primary		Osteosarcoma (high-grade)	methylation class osteosarcoma (high grade)	FFPE	Münster Pathology	0.491136666666666	200925700108_R02C01	2E3092
REFERENCE_SAMPLE 486	2016-08-18	Primary	Bone, limbs, lower limbs, tibia	Osteosarcoma (high-grade)	methylation class osteosarcoma (high grade)	FFPE	Münster Pathology	0.371059	200793300003_R05C01	2E3092
REFERENCE_SAMPLE 487	2016-10-06	Primary	Bone, limbs, upper limbs, humerus	Osteosarcoma (high-grade)	methylation class osteosarcoma (high grade)	FFPE	Münster Pathology	0.485513333333332	200889820089_R08C01	2E3092
REFERENCE_SAMPLE 488	2016-10-06	Primary	Bone, limbs, lower limbs, knee	Osteosarcoma (high-grade)	methylation class osteosarcoma (high grade)	FFPE	Münster Pathology	0.441489833333334	200889820089_R07C01	2E3092
REFERENCE_SAMPLE 489	2015-12-17	Primary	Skin, head	Angiosarcoma	methylation class angiosarcoma	FFPE	Jena Pathology	0.452399666666666	200325530150_R05C02	CB5827
REFERENCE_SAMPLE 490	2015-12-17	Primary	Soft tissue, limbs, lower limbs, foot	Rhabdomyosarcoma (alveolar)	methylation class rhabdomyosarcoma (alveolar)	FFPE	Jena Pathology	0.619611833333333	200325530149_R01C02	FDA746
REFERENCE_SAMPLE 491	2015-12-17	Primary	Soft tissue, trunk, pelvis, genital	Rhabdomyosarcoma (embryonal)	methylation class rhabdomyosarcoma (embryonal)	FFPE	Jena Pathology	0.5665535	200325530149_R05C01	F79360
REFERENCE_SAMPLE 492	2015-12-17	Primary	Soft tissue, trunk, pelvis, genital	Rhabdomyosarcoma (embryonal)	methylation class rhabdomyosarcoma (embryonal)	FFPE	Jena Pathology	0.627606333333333	200325530149_R04C01	F79360
REFERENCE_SAMPLE 493	2015-12-17	Primary	Soft tissue, trunk, pelvis, genital	Rhabdomyosarcoma (embryonal)	methylation class rhabdomyosarcoma (embryonal)	FFPE	Jena Pathology	0.59485	200325530149_R03C01	F79360
REFERENCE_SAMPLE 494	2015-12-17	Primary	Soft tissue, trunk, pelvis	Rhabdomyosarcoma (embryonal)	methylation class rhabdomyosarcoma (embryonal)	FFPE	Jena Pathology	0.645513833333334	200325530149_R02C01	F79360
REFERENCE_SAMPLE 495	2015-12-17	Primary	Soft tissue, trunk, pelvis, genital	Rhabdomyosarcoma (embryonal)	methylation class rhabdomyosarcoma (embryonal)	FFPE	Jena Pathology	0.602278666666666	200325530149_R01C01	F79360
REFERENCE_SAMPLE 496	2015-12-17	Primary	Soft tissue, trunk, pelvis, genital	Rhabdomyosarcoma (embryonal)	methylation class rhabdomyosarcoma (embryonal)	FFPE	Jena Pathology	0.596759666666666	200360420020_R06C02	F79360
REFERENCE_SAMPLE 497	2015-12-17	Primary	Soft tissue, trunk, pelvis, genital	Rhabdomyosarcoma (embryonal)	methylation class rhabdomyosarcoma (embryonal)	FFPE	Jena Pathology	0.629130666666667	200360420020_R05C02	F79360
REFERENCE_SAMPLE 498	2015-12-17	Primary	Soft tissue, trunk, pelvis, genital	Rhabdomyosarcoma (embryonal)	methylation class rhabdomyosarcoma (embryonal)	FFPE	Jena Pathology	0.561554666666666	200360420020_R04C02	F79360
REFERENCE_SAMPLE 499	2015-12-17	Primary	Skin, head	Dermatofibrosarcoma protuberans	methylation class dermatofibrosarcoma protuberans	FFPE	Jena Pathology	0.448641166666667	200360420020_R02C02	C64A9B
REFERENCE_SAMPLE 500	2015-12-17	Primary	Soft tissue, trunk, abdomen, subcutis	Dermatofibrosarcoma protuberans	methylation class dermatofibrosarcoma protuberans	FFPE	Jena Pathology	0.424317666666667	200360420020_R01C02	C64A9B
REFERENCE_SAMPLE 501	2015-12-17	Primary	Soft tissue, limbs, upper limbs, shoulder girdle	Dermatofibrosarcoma protuberans	methylation class dermatofibrosarcoma protuberans	FFPE	Jena Pathology	0.418203	200360420020_R05C01	C64A9B
REFERENCE_SAMPLE 502	2015-12-17	Primary	Soft tissue, trunk, abdomen, subcutis	Dermatofibrosarcoma protuberans	methylation class dermatofibrosarcoma protuberans	FFPE	Jena Pathology	0.423703833333334	200325530107_R03C01	C64A9B
REFERENCE_SAMPLE 503	2015-12-17	Primary	Soft tissue, limbs, lower limbs, subcutis	Dermatofibrosarcoma protuberans	methylation class dermatofibrosarcoma protuberans	FFPE	Jena Pathology	0.448090166666667	200325530107_R02C01	C64A9B
REFERENCE_SAMPLE 504	2015-12-17	Primary	Soft tissue, limbs, lower limbs, subcutis	Dermatofibrosarcoma protuberans	methylation class dermatofibrosarcoma protuberans	FFPE	Jena Pathology	0.440301500000001	200325530107_R01C01	C64A9B
REFERENCE_SAMPLE 505	2015-12-17	Primary	Skin, abdomen	Dermatofibrosarcoma protuberans	methylation class dermatofibrosarcoma protuberans	FFPE	Jena Pathology	0.456572166666667	200325530105_R06C02	C64A9B
REFERENCE_SAMPLE 506	2015-12-17	Primary		Dermatofibrosarcoma protuberans	methylation class dermatofibrosarcoma protuberans	FFPE	Jena Pathology	0.428242	200325530105_R05C02	C64A9B
REFERENCE_SAMPLE 507	2015-12-17	Primary	Soft tissue, limbs, lower limbs, subcutis	Dermatofibrosarcoma protuberans	methylation class dermatofibrosarcoma protuberans	FFPE	Jena Pathology	0.441860666666667	200325530105_R04C02	C64A9B
REFERENCE_SAMPLE 508	2015-12-17	Primary	Skin, abdomen	Dermatofibrosarcoma protuberans	methylation class dermatofibrosarcoma protuberans	FFPE	Jena Pathology	0.4488615	200325530105_R03C02	C64A9B
REFERENCE_SAMPLE 509	2015-12-17	Primary	Soft tissue, head and neck, head, subcutis	Dermatofibrosarcoma protuberans	methylation class dermatofibrosarcoma protuberans	FFPE	Jena Pathology	0.450169833333334	200325530105_R02C02	C64A9B
REFERENCE_SAMPLE 510	2015-12-17	Primary	Soft tissue, trunk, thorax, subcutis	Dermatofibrosarcoma protuberans	methylation class dermatofibrosarcoma protuberans	FFPE	Jena Pathology	0.442515333333334	200325530105_R01C02	C64A9B
REFERENCE_SAMPLE 511	2015-12-17	Primary	Soft tissue, limbs, lower limbs, subcutis	Dermatofibrosarcoma protuberans	methylation class dermatofibrosarcoma protuberans	FFPE	Jena Pathology	0.444178666666667	200325530105_R06C01	C64A9B
REFERENCE_SAMPLE 512	2015-12-17	Primary	Soft tissue, limbs, lower limbs, subcutis	Dermatofibrosarcoma protuberans	methylation class dermatofibrosarcoma protuberans	FFPE	Jena Pathology	0.438298166666667	200325530105_R05C01	C64A9B
REFERENCE_SAMPLE 513	2015-12-17	Primary	Soft tissue, trunk, abdomen, subcutis	Dermatofibrosarcoma protuberans	methylation class dermatofibrosarcoma protuberans	FFPE	Jena Pathology	0.448603666666667	200325530105_R04C01	C64A9B
REFERENCE_SAMPLE 514	2015-12-17	Primary	Soft tissue, trunk, abdomen, subcutis	Dermatofibrosarcoma protuberans	methylation class dermatofibrosarcoma protuberans	FFPE	Jena Pathology	0.419712666666667	200325530105_R03C01	C64A9B
REFERENCE_SAMPLE 515	2015-12-17	Primary	Soft tissue, limbs, upper limbs, subcutis	Dermatofibrosarcoma protuberans	methylation class dermatofibrosarcoma protuberans	FFPE	Jena Pathology	0.469543666666667	200325530105_R02C01	C64A9B
REFERENCE_SAMPLE 516	2015-12-17	Recurrence	Soft tissue, limbs, upper limbs, subcutis	Dermatofibrosarcoma protuberans	methylation class dermatofibrosarcoma protuberans	FFPE	Jena Pathology	0.397504500000001	200325530104_R06C02	C64A9B
REFERENCE_SAMPLE 517	2015-12-17	Primary	Soft tissue, trunk, abdomen, subcutis	Dermatofibrosarcoma protuberans	methylation class dermatofibrosarcoma protuberans	FFPE	Jena Pathology	0.4364585	200325530104_R05C02	C64A9B
REFERENCE_SAMPLE 518	2015-12-17	Primary	Skin	Dermatofibrosarcoma protuberans	methylation class dermatofibrosarcoma protuberans	FFPE	Jena Pathology	0.428759500000001	200325530104_R03C02	C64A9B
REFERENCE_SAMPLE 519	2015-12-17	Recurrence	Soft tissue, limbs, upper limbs, subcutis	Dermatofibrosarcoma protuberans	methylation class dermatofibrosarcoma protuberans	FFPE	Jena Pathology	0.495064166666666	200325530104_R02C02	C64A9B
REFERENCE_SAMPLE 520	2015-12-17	Primary	Soft tissue, limbs, lower limbs, subcutis	Dermatofibrosarcoma protuberans	methylation class dermatofibrosarcoma protuberans	FFPE	Jena Pathology	0.416939666666667	200325530104_R01C02	C64A9B
REFERENCE_SAMPLE 521	2015-12-17	Primary	Soft tissue, limbs, lower limbs, subcutis	Dermatofibrosarcoma protuberans	methylation class dermatofibrosarcoma protuberans	FFPE	Jena Pathology	0.447292166666667	200325530104_R06C01	C64A9B
REFERENCE_SAMPLE 522	2015-12-17	Primary	Skin	Dermatofibrosarcoma protuberans	methylation class dermatofibrosarcoma protuberans	FFPE	Jena Pathology	0.420090166666667	200325530104_R05C01	C64A9B
REFERENCE_SAMPLE 523	2015-12-10		Soft tissue, limbs, lower limbs, ankle	Small blue round cell tumour with CIC alteration	methylation class small blue round cell tumour with CIC alteration	FFPE	New York Memorial Sloan Kettering Cancer Center	0.4629815	200325530107_R02C02	224571
REFERENCE_SAMPLE 524	2015-12-10		Soft tissue, head and neck, mandible	Small blue round cell tumour with CIC alteration	methylation class small blue round cell tumour with CIC alteration	FFPE	New York Memorial Sloan Kettering Cancer Center	0.496297166666666	200325530101_R05C02	224571
REFERENCE_SAMPLE 525	2015-12-10	Metastasis	Soft tissue, limbs, upper limbs, arm	Small blue round cell tumour with CIC alteration	methylation class small blue round cell tumour with CIC alteration	FFPE	New York Memorial Sloan Kettering Cancer Center	0.5190085	200325530101_R04C02	224571
REFERENCE_SAMPLE 526	2015-12-10		Soft tissue, limbs, upper limbs, shoulder girdle	Small blue round cell tumour with CIC alteration	methylation class small blue round cell tumour with CIC alteration	FFPE	New York Memorial Sloan Kettering Cancer Center	0.437144166666666	200325530101_R03C02	224571
REFERENCE_SAMPLE 527	2015-12-03	Recurrence	Soft tissue, trunk, abdomen	Rhabdomyosarcoma (embryonal)	methylation class rhabdomyosarcoma (embryonal)	KRYO	INFORM	0.654007833333333	200277210036_R02C01	F79360
REFERENCE_SAMPLE 528	2015-11-26	Recurrence	Soft tissue, trunk, abdomen	Desmoplastic small round cell tumour	methylation class desmoplastic small round cell tumour	KRYO	INFORM	0.739964166666666	200256300120_R05C02	44BDA4
REFERENCE_SAMPLE 529	2015-12-10	Primary	Bone, head and neck, skull base	Chordoma	methylation class chordoma	FFPE	Heidelberg Neuropathology	0.503524333333334	200325530101_R06C01	1F3761
REFERENCE_SAMPLE 530	2015-12-10	Recurrence	Bone, head and neck, skull base	Chordoma	methylation class chordoma	FFPE	Heidelberg Neuropathology	0.370376666666667	200325530101_R04C01	1F3761
REFERENCE_SAMPLE 531	2015-11-12	Primary	Bone, limbs, lower limbs, tibia	Giant cell tumour of bone	methylation class giant cell tumour of bone	FFPE	Heidelberg Pathology	0.3481135	200109360096_R04C01	1983C3
REFERENCE_SAMPLE 532	2015-12-10	Primary	Bone, head and neck, skull base	Chordoma	methylation class chordoma	FFPE	Heidelberg Neuropathology	0.5218	200325530101_R01C01	1F3761
REFERENCE_SAMPLE 533	2015-12-10	Primary	Bone, head and neck, skull base	Chordoma	methylation class chordoma	FFPE	Heidelberg Neuropathology	0.389666333333334	200325530100_R03C02	1F3761
REFERENCE_SAMPLE 534	2015-12-10	Primary	Bone, head and neck, skull base	Chordoma	methylation class chordoma	FFPE	Heidelberg Neuropathology	0.485135666666667	200325530100_R02C01	1F3761
REFERENCE_SAMPLE 535	2015-12-10	Primary	Bone, head and neck, skull base	Chordoma	methylation class chordoma	FFPE	Heidelberg Neuropathology	0.335428666666667	200325530099_R06C02	1F3761
REFERENCE_SAMPLE 536	2015-12-10	Primary	Bone, head and neck, skull base	Chordoma	methylation class chordoma	FFPE	Heidelberg Neuropathology	0.459778666666667	200325530099_R05C02	1F3761
REFERENCE_SAMPLE 537	2015-12-10	Primary	Bone, head and neck, skull base	Chordoma	methylation class chordoma	FFPE	Heidelberg Neuropathology	0.3323425	200325530099_R03C02	1F3761
REFERENCE_SAMPLE 538	2015-12-10	Primary	Bone, head and neck, skull base	Chordoma	methylation class chordoma	FFPE	Heidelberg Neuropathology	0.552043166666667	200325530099_R02C02	1F3761
REFERENCE_SAMPLE 539	2015-12-10	Primary	Bone, head and neck, skull base	Chordoma	methylation class chordoma	FFPE	Heidelberg Neuropathology	0.473470666666668	200325530099_R04C01	1F3761
REFERENCE_SAMPLE 540	2015-12-10	Primary	Bone, head and neck, skull base	Chordoma	methylation class chordoma	FFPE	Heidelberg Neuropathology	0.483230833333333	200325530099_R03C01	1F3761
REFERENCE_SAMPLE 541	2015-12-10	Primary	Bone, head and neck, skull base	Chordoma	methylation class chordoma	FFPE	Heidelberg Neuropathology	0.3471135	200325530099_R02C01	1F3761
REFERENCE_SAMPLE 542	2015-12-10	Primary	Bone, head and neck, skull base	Chondrosarcoma	methylation class chondrosarcoma (IDH group A)	FFPE	Heidelberg Neuropathology	0.494761666666667	200325530099_R01C01	6282C2
REFERENCE_SAMPLE 543	2015-12-10	Primary	Bone, head and neck, skull base	Chordoma	methylation class chordoma	FFPE	Heidelberg Neuropathology	0.363407833333334	200325530098_R04C02	1F3761
REFERENCE_SAMPLE 544	2015-12-10	Primary	Bone, head and neck, skull base	Chordoma	methylation class chordoma	FFPE	Heidelberg Neuropathology	0.434027333333334	200325530098_R03C02	1F3761
REFERENCE_SAMPLE 545	2015-12-10	Primary	Bone, head and neck, skull base	Chordoma	methylation class chordoma	FFPE	Heidelberg Neuropathology	0.413056	200325530098_R02C02	1F3761
REFERENCE_SAMPLE 546	2015-12-10	Primary	Bone, head and neck, skull base	Chordoma	methylation class chordoma	FFPE	Heidelberg Neuropathology	0.432779	200325530098_R06C01	1F3761
REFERENCE_SAMPLE 547	2015-12-10	Primary	Bone, head and neck, skull base	Chondrosarcoma	methylation class chondrosarcoma (IDH group A)	FFPE	Heidelberg Neuropathology	0.482180666666666	200325530098_R05C01	6282C2
REFERENCE_SAMPLE 548	2015-12-10	Primary	Bone, head and neck, skull base	Chordoma	methylation class chordoma	FFPE	Heidelberg Neuropathology	0.393068833333333	200325530098_R04C01	1F3761
REFERENCE_SAMPLE 549	2015-12-10	Primary	Bone, head and neck, skull base	Chondrosarcoma	methylation class chondrosarcoma (IDH group A)	FFPE	Heidelberg Neuropathology	0.5263665	200325530098_R03C01	6282C2
REFERENCE_SAMPLE 550	2015-12-10	Primary	Bone, head and neck, skull base	Chordoma	methylation class chordoma	FFPE	Heidelberg Neuropathology	0.3874195	200325530098_R02C01	1F3761
REFERENCE_SAMPLE 551	2015-12-10	Primary	Bone, head and neck, skull base	Chordoma	methylation class chordoma	FFPE	Heidelberg Neuropathology	0.485838833333333	200325530098_R01C01	1F3761
REFERENCE_SAMPLE 552	2015-10-29	Primary	Soft tissue, trunk, pelvis, presacral nerve	Malignant peripheral nerve sheath tumour	methylation class malignant peripheral nerve sheath tumour	FFPE	Heidelberg Neuropathology	0.508608	200091640058_R01C01	B55A27
REFERENCE_SAMPLE 553	2015-10-22	Primary	Bone, head and neck, head	Ewing´s sarcoma	methylation class Ewing´s sarcoma	FFPE	Heidelberg Neuropathology	0.546018999999999	200091640041_R01C01	2F4B81
REFERENCE_SAMPLE 554	2015-10-15	Primary	Bone, limbs, upper limbs, humerus	Giant cell tumour of bone	methylation class giant cell tumour of bone	FFPE	Heidelberg Pathology	0.350348	200091640026_R02C01	1983C3
REFERENCE_SAMPLE 555	2015-10-08		Bone, pelvis	Ewing´s sarcoma	methylation class Ewing´s sarcoma	FFPE	Münster Pathology	0.527336666666667	200091640036_R03C02	2F4B81
REFERENCE_SAMPLE 556	2015-10-08	Primary	Bone, pelvis	Ewing´s sarcoma	methylation class Ewing´s sarcoma	FFPE	Münster Pathology	0.463852333333333	200091640036_R05C01	2F4B81
REFERENCE_SAMPLE 557	2015-10-08	Primary	Bone, limbs, lower limbs, tibia	Ewing´s sarcoma	methylation class Ewing´s sarcoma	FFPE	Münster Pathology	0.533022166666667	200091640036_R04C01	2F4B81
REFERENCE_SAMPLE 558	2015-10-08	Primary	Bone, limbs, lower limbs, femur	Ewing´s sarcoma	methylation class Ewing´s sarcoma	FFPE	Münster Pathology	0.517476666666666	200091640036_R01C01	2F4B81
REFERENCE_SAMPLE 559	2015-10-08	Metastasis	Soft tissue, limbs, upper limbs, axilla	Small blue round cell tumour with CIC alteration	methylation class small blue round cell tumour with CIC alteration	FFPE	Münster Pathology	0.467971833333333	200091640035_R05C02	224571
REFERENCE_SAMPLE 560	2015-10-08	Primary	Soft tissue, limbs, lower limbs, leg	Small blue round cell tumour with CIC alteration	methylation class small blue round cell tumour with CIC alteration	FFPE	Münster Pathology	0.456731333333333	200091640035_R02C02	224571
REFERENCE_SAMPLE 561	2015-10-08	Primary	Bone, limbs, upper limbs, humerus	Giant cell tumour of bone	methylation class giant cell tumour of bone	FFPE	Heidelberg Pathology	0.397163166666667	200091640036_R06C02	1983C3
REFERENCE_SAMPLE 562	2015-10-08	Primary	Bone, limbs, lower limbs, femur	Giant cell tumour of bone	methylation class giant cell tumour of bone	FFPE	Heidelberg Pathology	0.370682166666667	200091640036_R04C02	1983C3
REFERENCE_SAMPLE 563	2015-10-01	Recurrence	Soft tissue, trunk, thorax	Malignant peripheral nerve sheath tumour	methylation class malignant peripheral nerve sheath tumour	KRYO	INFORM	0.588867666666666	101178130131_R03C02	B55A27
REFERENCE_SAMPLE 564	2015-09-10	Metastasis	Soft tissue, trunk, abdomen	Desmoplastic small round cell tumour	methylation class desmoplastic small round cell tumour	KRYO	INFORM	0.743107833333332	101231000026_R06C02	44BDA4
REFERENCE_SAMPLE 565	2015-09-10	Primary	Bone, head and neck, skull base	Chondrosarcoma	methylation class chondrosarcoma (IDH group A)	FFPE	Hannover Neuropathology	0.559183166666667	101231000009_R04C02	6282C2
REFERENCE_SAMPLE 566	2015-09-03	Primary	Bone, limbs, upper limbs, radius	Giant cell tumour of bone	methylation class giant cell tumour of bone	FFPE	Heidelberg Pathology	0.338730833333333	3998568072_R04C01	1983C3
REFERENCE_SAMPLE 567	2015-09-03	Primary	Bone, limbs, upper limbs, radius	Giant cell tumour of bone	methylation class giant cell tumour of bone	FFPE	Heidelberg Pathology	0.377396666666666	3998568072_R01C01	1983C3
REFERENCE_SAMPLE 568	2015-09-03	Primary	Bone, limbs, lower limbs, femur	Giant cell tumour of bone	methylation class giant cell tumour of bone	FFPE	Heidelberg Pathology	0.410666666666667	3998568071_R06C02	1983C3
REFERENCE_SAMPLE 569	2015-09-03	Primary	Intracranial	Sarcoma not otherwise specified	methylation class sarcoma (RMS-like)	FFPE	Heidelberg Neuropathology	0.614033166666666	3998568066_R06C01	F32608
REFERENCE_SAMPLE 570	2015-08-27	Primary	Bone, limbs, upper limbs, radius	Giant cell tumour of bone	methylation class giant cell tumour of bone	FFPE	Heidelberg Pathology	0.467041	101231000003_R06C01	1983C3
REFERENCE_SAMPLE 571	2015-08-27	Primary	Bone, limbs, lower limbs, femur	Fibrous dysplasia	methylation class fibrous dysplasia	FFPE	Heidelberg Pathology	0.413974333333333	101231000003_R03C01	5B4099
REFERENCE_SAMPLE 572	2015-08-27	Primary	Bone, thorax, costae	Fibrous dysplasia	methylation class fibrous dysplasia	FFPE	Heidelberg Pathology	0.450807666666666	101231000003_R02C01	5B4099
REFERENCE_SAMPLE 573	2015-08-27	Primary	Bone, limbs, lower limbs, femur	Fibrous dysplasia	methylation class fibrous dysplasia	FFPE	Heidelberg Pathology	0.457440666666666	101231000003_R01C01	5B4099
REFERENCE_SAMPLE 574	2015-08-27	Primary	Bone, limbs, lower limbs, fibula	Fibrous dysplasia	methylation class fibrous dysplasia	FFPE	Heidelberg Pathology	0.414569333333334	3998568084_R05C02	5B4099
REFERENCE_SAMPLE 575	2015-08-27	Primary	Soft tissue, limbs, upper limbs, shoulder girdle	Alveolar soft part sarcoma	methylation class alveolar soft part sarcoma	FFPE	Heidelberg Pathology	0.384797833333334	3998568084_R04C02	62C7C6
REFERENCE_SAMPLE 576	2016-04-14	Primary	Bone, limbs, lower limbs, femur	Osteosarcoma (high-grade)	methylation class osteosarcoma (high grade)	FFPE	Heidelberg Pathology	0.522492166666667	200397540010_R03C01	2E3092
REFERENCE_SAMPLE 577	2016-04-14	Primary	Bone, thorax, costae	Osteoblastoma	methylation class osteoblastoma	FFPE	Heidelberg Pathology	0.418785833333333	200397540010_R01C01	6B66AE
REFERENCE_SAMPLE 578	2016-08-18	Primary		Osteosarcoma (high-grade)	methylation class osteosarcoma (high grade)	FFPE	Heidelberg Pathology	0.443809	200793300001_R07C01	2E3092
REFERENCE_SAMPLE 579	2015-09-24	Primary	Bone, limbs, upper limbs, humerus	Giant cell tumour of bone	methylation class giant cell tumour of bone	FFPE	Heidelberg Pathology	0.409354666666666	101231000137_R01C02	1983C3
REFERENCE_SAMPLE 580	2015-08-20	Primary	Bone, spine	Ewing´s sarcoma	methylation class Ewing´s sarcoma	FFPE	Heidelberg Neuropathology	0.5135215	3998568127_R05C02	2F4B81
REFERENCE_SAMPLE 581	2015-08-20	Primary	Soft tissue, limbs, lower limbs, thigh	Undifferentiated pleomorphic sarcoma	methylation class undifferentiated sarcoma	FFPE	Heidelberg Pathology	0.5230345	3998568081_R06C02	218843
REFERENCE_SAMPLE 582	2015-08-20	Primary	Soft tissue, trunk, thoracic wall	Undifferentiated pleomorphic sarcoma	methylation class undifferentiated sarcoma	FFPE	Heidelberg Pathology	0.419348166666667	3998568081_R04C02	218843
REFERENCE_SAMPLE 583	2015-08-20	Primary	Soft tissue, limbs, lower limbs, pelvic girdle	Undifferentiated pleomorphic sarcoma	methylation class undifferentiated sarcoma	FFPE	Heidelberg Pathology	0.459493333333333	3998568081_R01C02	218843
REFERENCE_SAMPLE 584	2015-08-20	Metastasis	Soft tissue, trunk, pelvis, genital	Rhabdomyosarcoma (alveolar)	methylation class rhabdomyosarcoma (alveolar)	KRYO	INFORM	0.593104	3998590106_R03C02	FDA746
REFERENCE_SAMPLE 585	2015-08-20	Primary	Soft tissue, trunk, pelvis, genital	Rhabdomyosarcoma (embryonal)	methylation class rhabdomyosarcoma (embryonal)	FFPE	Heidelberg Pathology	0.5516115	3998568081_R04C01	F79360
REFERENCE_SAMPLE 586	2015-08-13	Primary		Chordoma (de-differentiated)	methylation class chordoma (dedifferentiated)	FFPE	Münster Neuropathology	0.394435	3998568150_R02C02	172948
REFERENCE_SAMPLE 587	2015-08-13	Primary		Chordoma (de-differentiated)	methylation class chordoma (dedifferentiated)	FFPE	Münster Neuropathology	0.341809833333333	3998568150_R01C02	172948
REFERENCE_SAMPLE 588	2015-08-13	Primary		Chordoma (de-differentiated)	methylation class chordoma (dedifferentiated)	FFPE	Münster Neuropathology	0.3684645	3998568150_R05C01	172948
REFERENCE_SAMPLE 589	2015-09-10	Recurrence	Soft tissue, head and neck, orbit	Rhabdomyosarcoma (embryonal)	methylation class rhabdomyosarcoma (embryonal)	KRYO	INFORM	0.648219166666666	101231000026_R02C02	F79360
REFERENCE_SAMPLE 590	2015-08-06	Primary	Soft tissue, trunk, pelvis	Desmoid-type fibromatosis	methylation class desmoid-type fibromatosis	FFPE	Jena Pathology	0.467263166666667	3998546134_R03C02	DB6E9D
REFERENCE_SAMPLE 591	2015-08-06	Primary	Soft tissue, trunk, retroperitoneum	Desmoid-type fibromatosis	methylation class desmoid-type fibromatosis	FFPE	Jena Pathology	0.508720333333333	3998546134_R02C02	DB6E9D
REFERENCE_SAMPLE 592	2015-08-06	Primary	Soft tissue, head and neck, neck	Desmoid-type fibromatosis	methylation class desmoid-type fibromatosis	FFPE	Jena Pathology	0.388118666666667	3998546134_R01C02	DB6E9D
REFERENCE_SAMPLE 593	2015-08-06	Primary	Soft tissue, trunk, thorax	Desmoid-type fibromatosis	methylation class desmoid-type fibromatosis	FFPE	Jena Pathology	0.401487166666666	3998546134_R06C01	DB6E9D
REFERENCE_SAMPLE 594	2015-07-30	Metastasis	Soft tissue, limbs, upper limbs, shoulder girdle, lymph node	Rhabdomyosarcoma (alveolar)	methylation class rhabdomyosarcoma (alveolar)	KRYO	INFORM	0.628804	3998523077_R06C02	FDA746
REFERENCE_SAMPLE 595	2015-07-30	Primary	Soft tissue, trunk, retroperitoneum	Desmoplastic small round cell tumour	methylation class desmoplastic small round cell tumour	KRYO	INFORM	0.717635833333333	3998523077_R05C02	44BDA4
REFERENCE_SAMPLE 596	2015-08-13	Primary	Soft tissue, trunk, thorax, presternal region	Small blue round cell tumour with BCOR alteration	methylation class small blue round cell tumour with BCOR alteration	KRYO	INFORM	0.518244666666666	3998568154_R01C01	45565F
REFERENCE_SAMPLE 597	2015-07-16	Metastasis	Soft tissue, trunk, paraspinal	Myxoid liposarcoma	methylation class myxoid liposarcoma	FFPE	Heidelberg Neuropathology	0.562574166666668	3998523002_R04C02	F5D21A
REFERENCE_SAMPLE 598	2015-07-23	Recurrence	Bone, head and neck, maxilla	Osteosarcoma (high-grade)	methylation class osteosarcoma (high grade)	KRYO	INFORM	0.553894166666666	3998523055_R05C02	2E3092
REFERENCE_SAMPLE 599	2015-07-23	Recurrence	Soft tissue, limbs, lower limbs, groin	Rhabdomyosarcoma (alveolar)	methylation class rhabdomyosarcoma (alveolar)	KRYO	INFORM	0.607367	3998523055_R04C02	FDA746
REFERENCE_SAMPLE 600	2015-07-16	Primary	Soft tissue, head and neck, leptomeninx	Solitary fibrous tumour	methylation class solitary fibrous tumour	FFPE	Heidelberg Neuropathology	0.460515166666667	3999100100_R05C02	A5257F
REFERENCE_SAMPLE 601	2015-07-30	Metastasis	Soft tissue, limbs, lower limbs, thigh	Rhabdomyosarcoma (alveolar)	methylation class rhabdomyosarcoma (alveolar)	KRYO	INFORM	0.608512833333333	3998523077_R04C02	FDA746
REFERENCE_SAMPLE 602	2016-11-03	Primary	Bone, spine	Ewing´s sarcoma	methylation class Ewing´s sarcoma	FFPE	INFORM	0.4898975	200848860109_R02C01	2F4B81
REFERENCE_SAMPLE 603	2015-07-09	Primary	Soft tissue, trunk, pelvis, genital	Rhabdomyosarcoma (alveolar)	methylation class rhabdomyosarcoma (alveolar)	KRYO	PTT2.0	0.588336166666667	3999100043_R01C01	FDA746
REFERENCE_SAMPLE 604	2015-07-02	Primary		Ewing´s sarcoma	methylation class Ewing´s sarcoma	FFPE	Münster Pathology	0.467925999999999	3999078124_R06C01	2F4B81
REFERENCE_SAMPLE 605	2015-07-02	Primary		Ewing´s sarcoma	methylation class Ewing´s sarcoma	FFPE	Münster Pathology	0.468395166666667	3999078124_R05C01	2F4B81
REFERENCE_SAMPLE 606	2015-07-02	Primary		Ewing´s sarcoma	methylation class Ewing´s sarcoma	FFPE	Münster Pathology	0.416220000000001	3999078124_R04C01	2F4B81
REFERENCE_SAMPLE 607	2015-07-02	Primary	Soft tissue, trunk, abdominal wall	Ewing´s sarcoma	methylation class Ewing´s sarcoma	FFPE	Münster Pathology	0.405728666666666	3999078124_R02C01	2F4B81
REFERENCE_SAMPLE 608	2015-07-02	Primary		Ewing´s sarcoma	methylation class Ewing´s sarcoma	FFPE	Münster Pathology	0.557384333333333	3999078124_R01C01	2F4B81
REFERENCE_SAMPLE 609	2015-07-02	Primary	Bone, limbs, lower limbs, femur	Ewing´s sarcoma	methylation class Ewing´s sarcoma	FFPE	Münster Pathology	0.554011666666667	3999078123_R06C02	2F4B81
REFERENCE_SAMPLE 610	2015-07-02	Primary	Bone, limbs, lower limbs, tibia	Ewing´s sarcoma	methylation class Ewing´s sarcoma	FFPE	Münster Pathology	0.5071765	3999078123_R04C02	2F4B81
REFERENCE_SAMPLE 611	2015-07-02	Primary		Ewing´s sarcoma	methylation class Ewing´s sarcoma	FFPE	Münster Pathology	0.475502166666667	3999078123_R03C02	2F4B81
REFERENCE_SAMPLE 612	2015-06-25	Primary	Soft tissue, spine	Synovial sarcoma	methylation class synovial sarcoma	FFPE	Heidelberg Neuropathology	0.5553065	3999078079_R04C02	7CC24B
REFERENCE_SAMPLE 613	2015-05-28	Primary	Bone, pelvis	Osteosarcoma (high-grade)	methylation class osteosarcoma (high grade)	FFPE	Cologne Pathology	0.486519	3998920096_R06C01	2E3092
REFERENCE_SAMPLE 614	2015-05-28	Primary	Bone, limbs, lower limbs, femur	Osteosarcoma (high-grade)	methylation class osteosarcoma (high grade)	FFPE	Cologne Pathology	0.5818065	3998920096_R01C02	2E3092
REFERENCE_SAMPLE 615	2015-05-28	Primary	Soft tissue, trunk, abdomen	Desmoid-type fibromatosis	methylation class desmoid-type fibromatosis	FFPE	Cologne Pathology	0.5100705	3998920094_R06C02	DB6E9D
REFERENCE_SAMPLE 616	2015-05-28	Primary	Soft tissue, trunk, pelvis	Desmoid-type fibromatosis	methylation class desmoid-type fibromatosis	FFPE	Cologne Pathology	0.415123	3998920094_R05C02	DB6E9D
REFERENCE_SAMPLE 617	2015-05-28		Soft tissue, trunk, retroperitoneum	Desmoid-type fibromatosis	methylation class desmoid-type fibromatosis	FFPE	Cologne Pathology	0.451694	3998920094_R04C02	DB6E9D
REFERENCE_SAMPLE 618	2015-05-28	Primary	Bone, limbs, lower limbs, femur	Osteosarcoma (high-grade)	methylation class osteosarcoma (high grade)	FFPE	Cologne Pathology	0.386959333333333	3998920094_R02C02	2E3092
REFERENCE_SAMPLE 619	2015-05-28	Primary		Desmoid-type fibromatosis	methylation class desmoid-type fibromatosis	FFPE	Cologne Pathology	0.444623	3998920094_R01C02	DB6E9D
REFERENCE_SAMPLE 620	2015-05-28	Primary	Soft tissue, trunk, abdominal wall	Desmoid-type fibromatosis	methylation class desmoid-type fibromatosis	FFPE	Cologne Pathology	0.404050666666666	3998920094_R06C01	DB6E9D
REFERENCE_SAMPLE 621	2015-05-28	Primary	Soft tissue, trunk, thoracic wall	Desmoid-type fibromatosis	methylation class desmoid-type fibromatosis	FFPE	Cologne Pathology	0.402985666666667	3998920094_R05C01	DB6E9D
REFERENCE_SAMPLE 622	2015-05-28	Primary		Desmoid-type fibromatosis	methylation class desmoid-type fibromatosis	FFPE	Cologne Pathology	0.471640833333334	3998920094_R04C01	DB6E9D
REFERENCE_SAMPLE 623	2015-05-21	Primary	Bone, limbs, lower limbs, tibia	Osteosarcoma (high-grade)	methylation class osteosarcoma (high grade)	FFPE	Cologne Pathology	0.538432166666666	3998909203_R06C02	2E3092
REFERENCE_SAMPLE 624	2015-05-21	Primary	Bone, limbs, lower limbs, tibia	Ewing´s sarcoma	methylation class Ewing´s sarcoma	FFPE	Cologne Pathology	0.486312333333334	3998909204_R06C02	2F4B81
REFERENCE_SAMPLE 625	2015-05-21	Primary	Bone, limbs, upper limbs, clavicula	Osteosarcoma (high-grade)	methylation class osteosarcoma (high grade)	FFPE	Cologne Pathology	0.554377	3998909203_R05C02	2E3092
REFERENCE_SAMPLE 626	2015-05-21	Primary	Soft tissue, limbs, upper limbs, subcutis	Dermatofibrosarcoma protuberans	methylation class dermatofibrosarcoma protuberans	FFPE	Cologne Pathology	0.400345000000001	3998909203_R03C02	C64A9B
REFERENCE_SAMPLE 627	2015-05-21	Primary	Bone, spine	Ewing´s sarcoma	methylation class Ewing´s sarcoma	FFPE	Cologne Pathology	0.536031166666666	3998909204_R01C02	2F4B81
REFERENCE_SAMPLE 628	2015-05-21	Primary	Bone, spine	Ewing´s sarcoma	methylation class Ewing´s sarcoma	FFPE	Cologne Pathology	0.566625166666667	3998909203_R06C01	2F4B81
REFERENCE_SAMPLE 629	2015-05-21	Primary		Small blue round cell tumour with CIC alteration	methylation class small blue round cell tumour with CIC alteration	FFPE	Cologne Pathology	0.557007333333333	3998909204_R04C01	224571
REFERENCE_SAMPLE 630	2015-05-21	Primary	Bone, limbs, upper limbs, shoulder	Osteosarcoma (high-grade)	methylation class osteosarcoma (high grade)	FFPE	Cologne Pathology	0.547588999999999	3998909204_R03C01	2E3092
REFERENCE_SAMPLE 631	2015-05-21	Primary		Osteosarcoma (high-grade)	methylation class osteosarcoma (high grade)	FFPE	Cologne Pathology	0.6051915	3998909204_R02C01	2E3092
REFERENCE_SAMPLE 632	2015-05-21	Primary	Soft tissue, limbs, upper limbs, subcutis	Dermatofibrosarcoma protuberans	methylation class dermatofibrosarcoma protuberans	FFPE	Cologne Pathology	0.432600666666667	3998909203_R03C01	C64A9B
REFERENCE_SAMPLE 633	2015-05-21	Recurrence	Soft tissue, trunk, pelvis	Rhabdomyosarcoma (embryonal)	methylation class rhabdomyosarcoma (embryonal)	KRYO	INFORM	0.701126166666666	3998909205_R06C01	F79360
REFERENCE_SAMPLE 634	2015-05-21	Primary	Bone, limbs, lower limbs, tibia	Osteosarcoma (high-grade)	methylation class osteosarcoma (high grade)	FFPE	INFORM	0.444865333333334	3998909204_R01C01	2E3092
REFERENCE_SAMPLE 635	2015-04-29	Primary		Chordoma (de-differentiated)	methylation class chordoma (dedifferentiated)	FFPE	Münster Neuropathology	0.368187	3998909051_R06C02	172948
REFERENCE_SAMPLE 636	2015-04-29	Primary	Bone, head and neck, skull base	Chordoma (de-differentiated)	methylation class chordoma (dedifferentiated)	FFPE	Münster Neuropathology	0.345533	3998909051_R01C02	172948
REFERENCE_SAMPLE 637	2015-04-29	Primary	Bone, spine	Chordoma (de-differentiated)	methylation class chordoma (dedifferentiated)	FFPE	Münster Neuropathology	0.341722666666667	3998909051_R06C01	172948
REFERENCE_SAMPLE 638	2015-04-29	Primary	Bone, head and neck, skull base	Chordoma (de-differentiated)	methylation class chordoma (dedifferentiated)	FFPE	Münster Neuropathology	0.289596500000001	3998909051_R05C01	172948
REFERENCE_SAMPLE 639	2015-04-23	Primary	Soft tissue, limbs, lower limbs, knee	Synovial sarcoma	methylation class synovial sarcoma	FFPE	Heidelberg Pathology	0.556977666666667	3998909050_R01C02	7CC24B
REFERENCE_SAMPLE 640	2015-04-23	Primary	Soft tissue, limbs, lower limbs, leg	Synovial sarcoma	methylation class synovial sarcoma	FFPE	Heidelberg Pathology	0.5160155	3998909050_R06C01	7CC24B
REFERENCE_SAMPLE 641	2015-04-23	Primary	Soft tissue, limbs, lower limbs, leg	Synovial sarcoma	methylation class synovial sarcoma	FFPE	Heidelberg Pathology	0.688623999999999	3998909050_R05C01	7CC24B
REFERENCE_SAMPLE 642	2015-04-23	Primary	Soft tissue, limbs, upper limbs, arm	Synovial sarcoma	methylation class synovial sarcoma	FFPE	Heidelberg Pathology	0.546727166666666	3998909050_R04C01	7CC24B
REFERENCE_SAMPLE 643	2015-04-23	Primary	Soft tissue, limbs, upper limbs, arm	Synovial sarcoma	methylation class synovial sarcoma	FFPE	Heidelberg Pathology	0.566329499999999	3998909050_R03C01	7CC24B
REFERENCE_SAMPLE 644	2015-04-23	Primary	Soft tissue, head and neck, larynx	Synovial sarcoma	methylation class synovial sarcoma	FFPE	Heidelberg Pathology	0.465664666666667	3998909037_R03C01	7CC24B
REFERENCE_SAMPLE 645	2015-04-23	Primary	Soft tissue, limbs, lower limbs, thigh	Myxoid liposarcoma	methylation class myxoid liposarcoma	FFPE	Heidelberg Pathology	0.494619166666667	3998909037_R02C01	F5D21A
REFERENCE_SAMPLE 646	2015-04-23	Primary		Myxoid liposarcoma	methylation class myxoid liposarcoma	FFPE	Heidelberg Pathology	0.573035	3998909037_R01C01	F5D21A
REFERENCE_SAMPLE 647	2015-04-23	Primary	Soft tissue, limbs, lower limbs, thigh	Myxoid liposarcoma	methylation class myxoid liposarcoma	FFPE	Heidelberg Pathology	0.564784333333333	3998909033_R06C02	F5D21A
REFERENCE_SAMPLE 648	2015-04-23	Primary	Soft tissue, limbs, lower limbs, thigh	Myxoid liposarcoma	methylation class myxoid liposarcoma	FFPE	Heidelberg Pathology	0.547520000000001	3998909033_R05C02	F5D21A
REFERENCE_SAMPLE 649	2015-04-23	Primary	Soft tissue, limbs, lower limbs, thigh	Myxoid liposarcoma	methylation class myxoid liposarcoma	FFPE	Heidelberg Pathology	0.4839265	3998909033_R04C02	F5D21A
REFERENCE_SAMPLE 650	2015-04-23	Primary	Soft tissue, limbs, lower limbs, thigh	Myxoid liposarcoma	methylation class myxoid liposarcoma	FFPE	Heidelberg Pathology	0.5533165	3998909033_R03C02	F5D21A
REFERENCE_SAMPLE 651	2015-04-23	Primary	Soft tissue, limbs, lower limbs, thigh	Extraskeletal myxoid chondrosarcoma	methylation class extraskeletal myxoid chondrosarcoma	FFPE	Heidelberg Pathology	0.530539333333333	3998909033_R02C02	4FB852
REFERENCE_SAMPLE 652	2015-04-23	Primary	Soft tissue, limbs, lower limbs, leg	Myxoid liposarcoma	methylation class myxoid liposarcoma	FFPE	Heidelberg Pathology	0.476196666666668	3998909033_R01C02	F5D21A
REFERENCE_SAMPLE 653	2015-04-23	Primary	Soft tissue, limbs, lower limbs, thigh	Myxoid liposarcoma	methylation class myxoid liposarcoma	FFPE	Heidelberg Pathology	0.4923775	3998909033_R06C01	F5D21A
REFERENCE_SAMPLE 654	2015-04-23	Primary	Soft tissue, limbs, lower limbs, thigh	Myxoid liposarcoma	methylation class myxoid liposarcoma	FFPE	Heidelberg Pathology	0.6305585	3998909033_R05C01	F5D21A
REFERENCE_SAMPLE 655	2015-04-16	Primary	Intracranial, supratentorial	Sarcoma not otherwise specified	methylation class sarcoma (RMS-like)	FFPE	Heidelberg Neuropathology	0.536605833333333	3998909013_R03C02	F32608
REFERENCE_SAMPLE 656	2015-04-16	Primary	Soft tissue, limbs, lower limbs, thigh	Myxoid liposarcoma	methylation class myxoid liposarcoma	FFPE	Heidelberg Pathology	0.546262666666667	3998909006_R01C01	F5D21A
REFERENCE_SAMPLE 657	2015-04-16	Primary	Soft tissue, limbs, lower limbs, leg	Myxoid liposarcoma	methylation class myxoid liposarcoma	FFPE	Heidelberg Pathology	0.511801166666667	3998909004_R06C02	F5D21A
REFERENCE_SAMPLE 658	2015-04-16	Primary	Soft tissue, limbs, lower limbs, thigh	Myxoid liposarcoma	methylation class myxoid liposarcoma	FFPE	Heidelberg Pathology	0.511184000000001	3998909004_R05C02	F5D21A
REFERENCE_SAMPLE 659	2015-04-16	Primary	Soft tissue, limbs, lower limbs, thigh	Myxoid liposarcoma	methylation class myxoid liposarcoma	FFPE	Heidelberg Pathology	0.516610333333334	3998909004_R03C02	F5D21A
REFERENCE_SAMPLE 660	2015-04-16	Primary	Soft tissue, limbs, lower limbs, thigh	Myxoid liposarcoma	methylation class myxoid liposarcoma	FFPE	Heidelberg Pathology	0.514785000000001	3998909004_R02C02	F5D21A
REFERENCE_SAMPLE 661	2015-04-16	Primary	Soft tissue, limbs, lower limbs, thigh	Myxoid liposarcoma	methylation class myxoid liposarcoma	FFPE	Heidelberg Pathology	0.565268166666667	3998909004_R01C02	F5D21A
REFERENCE_SAMPLE 662	2015-04-16	Primary	Soft tissue, limbs, lower limbs, thigh	Myxoid liposarcoma	methylation class myxoid liposarcoma	FFPE	Heidelberg Pathology	0.4695135	3998909004_R06C01	F5D21A
REFERENCE_SAMPLE 663	2015-04-16	Primary	Soft tissue, limbs, lower limbs, thigh	Myxoid liposarcoma	methylation class myxoid liposarcoma	FFPE	Heidelberg Pathology	0.604361333333334	3998909004_R05C01	F5D21A
REFERENCE_SAMPLE 664	2015-04-16	Primary	Soft tissue, limbs, lower limbs, pelvic girdle	Undifferentiated sarcoma	methylation class undifferentiated sarcoma	FFPE	Heidelberg Pathology	0.458429	3998909001_R02C02	218843
REFERENCE_SAMPLE 665	2015-04-09	Primary		Extraskeletal myxoid chondrosarcoma	methylation class extraskeletal myxoid chondrosarcoma	FFPE	Jena Pathology	0.555873499999999	3999547153_R01C02	4FB852
REFERENCE_SAMPLE 666	2015-04-09	Primary		Extraskeletal myxoid chondrosarcoma	methylation class extraskeletal myxoid chondrosarcoma	FFPE	Jena Pathology	0.541876166666667	3999547153_R06C01	4FB852
REFERENCE_SAMPLE 667	2015-04-09	Primary	Soft tissue, limbs, lower limbs, foot	Extraskeletal myxoid chondrosarcoma	methylation class extraskeletal myxoid chondrosarcoma	FFPE	Jena Pathology	0.599128166666666	3999547153_R05C01	4FB852
REFERENCE_SAMPLE 668	2015-04-09	Primary	Soft tissue, limbs, lower limbs, thigh	Extraskeletal myxoid chondrosarcoma	methylation class extraskeletal myxoid chondrosarcoma	FFPE	Jena Pathology	0.531736666666667	3999547153_R04C01	4FB852
REFERENCE_SAMPLE 669	2015-04-09	Primary	Soft tissue, limbs, lower limbs, thigh	Extraskeletal myxoid chondrosarcoma	methylation class extraskeletal myxoid chondrosarcoma	FFPE	Jena Pathology	0.539585500000001	3999547153_R03C01	4FB852
REFERENCE_SAMPLE 670	2015-04-09	Primary	Soft tissue, limbs, lower limbs, thigh	Extraskeletal myxoid chondrosarcoma	methylation class extraskeletal myxoid chondrosarcoma	FFPE	Jena Pathology	0.536915166666667	3999547153_R02C01	4FB852
REFERENCE_SAMPLE 671	2015-04-09	Primary	Soft tissue, trunk, pelvis	Low-grade fibromyxoid sarcoma	methylation class low-grade fibromyxoid sarcoma	FFPE	Jena Pathology	0.446462666666667	3999547153_R01C01	70003E
REFERENCE_SAMPLE 672	2015-04-09	Primary	Soft tissue, trunk, abdomen	Low-grade fibromyxoid sarcoma	methylation class low-grade fibromyxoid sarcoma	FFPE	Jena Pathology	0.435977500000001	3999547144_R06C02	70003E
REFERENCE_SAMPLE 673	2015-04-09	Primary	Soft tissue, limbs, lower limbs, fossa poplitea	Low-grade fibromyxoid sarcoma	methylation class low-grade fibromyxoid sarcoma	FFPE	Jena Pathology	0.462277833333334	3999547144_R05C02	70003E
REFERENCE_SAMPLE 674	2015-04-09	Primary	Soft tissue, head and neck, neck	Low-grade fibromyxoid sarcoma	methylation class low-grade fibromyxoid sarcoma	FFPE	Jena Pathology	0.437548500000001	3999547144_R03C02	70003E
REFERENCE_SAMPLE 675	2015-04-09	Primary	Soft tissue, subcutis	Low-grade fibromyxoid sarcoma	methylation class low-grade fibromyxoid sarcoma	FFPE	Jena Pathology	0.451338333333334	3999547144_R02C02	70003E
REFERENCE_SAMPLE 676	2015-04-09	Primary	Soft tissue, limbs, lower limbs, thigh	Low-grade fibromyxoid sarcoma	methylation class low-grade fibromyxoid sarcoma	FFPE	Jena Pathology	0.462435000000001	3999547144_R01C02	70003E
REFERENCE_SAMPLE 677	2015-04-09	Primary	Soft tissue, trunk, pelvis	Low-grade fibromyxoid sarcoma	methylation class low-grade fibromyxoid sarcoma	FFPE	Jena Pathology	0.442858666666667	3999547144_R05C01	70003E
REFERENCE_SAMPLE 678	2015-04-09	Primary	Soft tissue, limbs, lower limbs, thigh	Low-grade fibromyxoid sarcoma	methylation class low-grade fibromyxoid sarcoma	FFPE	Jena Pathology	0.461533833333334	3999547144_R04C01	70003E
REFERENCE_SAMPLE 679	2015-04-09	Primary	Soft tissue, limbs, upper limbs, hand	Alveolar soft part sarcoma	methylation class alveolar soft part sarcoma	FFPE	Jena Pathology	0.412297	3999547168_R03C01	62C7C6
REFERENCE_SAMPLE 680	2015-03-19	Primary	Soft tissue, trunk, abdomen, inferior vena cava	Leiomyosarcoma	methylation class leiomyosarcoma	FFPE	Heidelberg Pathology	0.567095833333333	3999112146_R02C01	DDB081
REFERENCE_SAMPLE 681	2015-03-19	Primary	Visceral, pelvis, uterus	Leiomyosarcoma	methylation class leiomyosarcoma	FFPE	Heidelberg Pathology	0.563124499999999	3999112137_R06C02	DDB081
REFERENCE_SAMPLE 682	2015-03-19	Primary	Soft tissue, trunk, retroperitoneum	Leiomyosarcoma	methylation class leiomyosarcoma	FFPE	Heidelberg Pathology	0.483975666666666	3999112137_R05C02	DDB081
REFERENCE_SAMPLE 683	2015-03-19	Primary	Soft tissue, trunk, abdomen, inferior vena cava	Leiomyosarcoma	methylation class leiomyosarcoma	FFPE	Heidelberg Pathology	0.563055499999999	3999112137_R03C02	DDB081
REFERENCE_SAMPLE 684	2015-03-19	Primary	Bone, limbs, lower limbs, tibia	Osteosarcoma (high-grade)	methylation class osteosarcoma (high grade)	FFPE	Heidelberg Pathology	0.401388999999999	3999112137_R02C02	2E3092
REFERENCE_SAMPLE 685	2015-03-19	Primary	Bone, limbs, lower limbs, femur	Osteosarcoma (high-grade)	methylation class osteosarcoma (high grade)	FFPE	Heidelberg Pathology	0.468479333333333	3999112137_R01C02	2E3092
REFERENCE_SAMPLE 686	2015-03-19	Primary	Bone, limbs, lower limbs, femur	Osteosarcoma (high-grade)	methylation class osteosarcoma (high grade)	FFPE	Heidelberg Pathology	0.556140833333332	3999112131_R05C01	2E3092
REFERENCE_SAMPLE 687	2015-03-19	Primary	Bone, limbs, upper limbs, humerus	Osteosarcoma (high-grade)	methylation class osteosarcoma (high grade)	FFPE	Heidelberg Pathology	0.360866833333333	3999112131_R04C01	2E3092
REFERENCE_SAMPLE 688	2015-03-19	Primary	Bone, limbs, lower limbs, femur	Osteosarcoma (high-grade)	methylation class osteosarcoma (high grade)	FFPE	Heidelberg Pathology	0.536087833333333	3999112131_R03C01	2E3092
REFERENCE_SAMPLE 689	2015-03-12	Recurrence	Soft tissue, trunk, retroperitoneum	Myxoid liposarcoma	methylation class myxoid liposarcoma	FFPE	Cologne Pathology	0.5295425	3999100048_R01C02	F5D21A
REFERENCE_SAMPLE 690	2015-03-12	Primary	Soft tissue, limbs, lower limbs, thigh	Myxoid liposarcoma	methylation class myxoid liposarcoma	FFPE	Cologne Pathology	0.5338685	3999100048_R06C01	F5D21A
REFERENCE_SAMPLE 691	2015-03-12	Primary	Soft tissue, limbs, lower limbs, pelvic girdle	Myxoid liposarcoma	methylation class myxoid liposarcoma	FFPE	Cologne Pathology	0.569167333333334	3999100048_R04C01	F5D21A
REFERENCE_SAMPLE 692	2015-03-12	Metastasis	Visceral, thorax, lung	Synovial sarcoma	methylation class synovial sarcoma	FFPE	Cologne Pathology	0.528641166666668	3999100048_R03C01	7CC24B
REFERENCE_SAMPLE 693	2015-03-12	Recurrence	Visceral, thorax, lung	Synovial sarcoma	methylation class synovial sarcoma	FFPE	Cologne Pathology	0.537994	3999100048_R02C01	7CC24B
REFERENCE_SAMPLE 694	2015-03-12	Primary	Bone, limbs, lower limbs, foot	Synovial sarcoma	methylation class synovial sarcoma	FFPE	Cologne Pathology	0.517038166666667	3999100048_R01C01	7CC24B
REFERENCE_SAMPLE 695	2015-03-12	Recurrence	Soft tissue, spine	Synovial sarcoma	methylation class synovial sarcoma	FFPE	Cologne Pathology	0.590281166666666	3999100047_R06C02	7CC24B
REFERENCE_SAMPLE 696	2015-03-12	Primary	Soft tissue, trunk, thorax, mediastinum	Synovial sarcoma	methylation class synovial sarcoma	FFPE	Cologne Pathology	0.537664333333333	3999100047_R05C02	7CC24B
REFERENCE_SAMPLE 697	2015-03-05	Primary	Bone, head and neck, skull	Fibrous dysplasia	methylation class fibrous dysplasia	FFPE	Heidelberg Neuropathology	0.446356666666667	3999095007_R04C01	5B4099
REFERENCE_SAMPLE 698	2015-03-05	Primary	Bone, head and neck, skull	Fibrous dysplasia	methylation class fibrous dysplasia	FFPE	Heidelberg Neuropathology	0.429885	3999095007_R03C01	5B4099
REFERENCE_SAMPLE 699	2015-03-05	Recurrence	Soft tissue, trunk, spinal nerve	Malignant peripheral nerve sheath tumour	methylation class malignant peripheral nerve sheath tumour	FFPE	Heidelberg Neuropathology	0.628832166666666	3999543050_R04C02	B55A27
REFERENCE_SAMPLE 700	2015-03-12	Metastasis	Visceral, abdomen, omentum	Malignant peripheral nerve sheath tumour	methylation class malignant peripheral nerve sheath tumour	FFPE	Heidelberg Pathology	0.642367166666666	3999100048_R03C02	B55A27
REFERENCE_SAMPLE 701	2015-02-26	Primary	Soft tissue, trunk, back	Myxoid liposarcoma	methylation class myxoid liposarcoma	FFPE	Jena Pathology	0.553189333333334	3999875107_R04C02	F5D21A
REFERENCE_SAMPLE 702	2015-02-26	Metastasis	Visceral, thorax, heart	Myxoid liposarcoma	methylation class myxoid liposarcoma	FFPE	Jena Pathology	0.566789333333333	3999875107_R03C02	F5D21A
REFERENCE_SAMPLE 703	2015-02-26	Primary	Soft tissue, trunk, thorax, parasternal	Myxoid liposarcoma	methylation class myxoid liposarcoma	FFPE	Jena Pathology	0.504564499999999	3999875107_R01C02	F5D21A
REFERENCE_SAMPLE 704	2015-02-26	Primary	Soft tissue, limbs, lower limbs, thigh	Myxoid liposarcoma	methylation class myxoid liposarcoma	FFPE	Jena Pathology	0.492306333333333	3999875107_R05C01	F5D21A
REFERENCE_SAMPLE 705	2015-02-26	Recurrence	Soft tissue, limbs, lower limbs, leg	Myxoid liposarcoma	methylation class myxoid liposarcoma	FFPE	Jena Pathology	0.487810333333334	3999875107_R04C01	F5D21A
REFERENCE_SAMPLE 706	2015-02-26	Primary	Soft tissue, trunk, thorax, thoracic wall, subcutis	Myxoid liposarcoma	methylation class myxoid liposarcoma	FFPE	Jena Pathology	0.5465375	3999875107_R03C01	F5D21A
REFERENCE_SAMPLE 707	2015-02-26	Primary	Bone, limbs, lower limbs, foot	Synovial sarcoma	methylation class synovial sarcoma	FFPE	Jena Pathology	0.538383000000001	3999875078_R06C01	7CC24B
REFERENCE_SAMPLE 708	2015-02-26	Primary	Visceral, thorax, lung	Synovial sarcoma	methylation class synovial sarcoma	FFPE	Jena Pathology	0.583434666666667	3999875078_R05C01	7CC24B
REFERENCE_SAMPLE 709	2015-02-26	Primary	Soft tissue, limbs, lower, limbs, thigh	Synovial sarcoma	methylation class synovial sarcoma	FFPE	Jena Pathology	0.544410333333333	3999875078_R04C01	7CC24B
REFERENCE_SAMPLE 710	2015-02-26	Primary	Soft tissue, limbs, lower limbs, thigh	Synovial sarcoma	methylation class synovial sarcoma	FFPE	Jena Pathology	0.616686999999999	3999875078_R03C01	7CC24B
REFERENCE_SAMPLE 711	2015-02-26	Primary	Soft tissue, limbs, upper limbs, forearm	Synovial sarcoma	methylation class synovial sarcoma	FFPE	Jena Pathology	0.505989333333333	3999875078_R02C01	7CC24B
REFERENCE_SAMPLE 712	2015-02-26	Primary	Soft tissue, limbs, upper limbs, shoulder girdle	Synovial sarcoma	methylation class synovial sarcoma	FFPE	Jena Pathology	0.518967833333333	3999875078_R01C01	7CC24B
REFERENCE_SAMPLE 713	2015-02-26	Primary	Bone, pelvis	Synovial sarcoma	methylation class synovial sarcoma	FFPE	Jena Pathology	0.5618085	3999875076_R06C02	7CC24B
REFERENCE_SAMPLE 714	2015-02-26	Primary	Soft tissue, muscle	Synovial sarcoma	methylation class synovial sarcoma	FFPE	Jena Pathology	0.449041666666667	3999875076_R04C02	7CC24B
REFERENCE_SAMPLE 715	2015-02-26	Primary	Soft tissue, limbs, upper limbs, axilla	Synovial sarcoma	methylation class synovial sarcoma	FFPE	Jena Pathology	0.5387065	3999875076_R03C02	7CC24B
REFERENCE_SAMPLE 716	2015-02-05	Primary	Soft tissue, trunk, thorax, spine	Synovial sarcoma	methylation class synovial sarcoma	FFPE	Heidelberg Neuropathology	0.575170166666666	3999834070_R04C02	7CC24B
REFERENCE_SAMPLE 717	2015-02-05	Primary	Bone, spine	Ewing´s sarcoma	methylation class Ewing´s sarcoma	FFPE	Heidelberg Neuropathology	0.543715666666667	3999834063_R02C01	2F4B81
REFERENCE_SAMPLE 718	2015-01-29	Metastasis	Visceral, thorax, lung	Malignant peripheral nerve sheath tumour	methylation class malignant peripheral nerve sheath tumour	KRYO	INFORM	0.506433166666666	3999834045_R06C02	B55A27
REFERENCE_SAMPLE 719	2015-05-07	Primary		Rhabdomyosarcoma (alveolar)	methylation class rhabdomyosarcoma (alveolar)	FFPE	Kiel Pathology	0.615268833333332	3998909075_R05C01	FDA746
REFERENCE_SAMPLE 720	2015-01-22		Soft tissue, trunk, thorax, paraspinal	Malignant peripheral nerve sheath tumour	methylation class sarcoma (MPNST-like)	FFPE	Heidelberg Neuropathology	0.509226833333334	10006823132_R04C02	B4080B
REFERENCE_SAMPLE 721	2015-01-15	Primary	Soft tissue, trunk, thorax, spine	Solitary fibrous tumour	methylation class solitary fibrous tumour	FFPE	Heidelberg Neuropathology	0.462365833333333	10003886253_R03C01	A5257F
REFERENCE_SAMPLE 722	2015-01-08	Primary	Soft tissue, head and neck, leptomeninx	Solitary fibrous tumour	methylation class solitary fibrous tumour	FFPE	Heidelberg Neuropathology	0.470003333333334	3999875056_R06C02	A5257F
REFERENCE_SAMPLE 723	2014-11-27	Primary	Soft tissue, head and neck	Desmoid-type fibromatosis	methylation class desmoid-type fibromatosis	FFPE	Heidelberg Neuropathology	0.3869175	9878827239_R02C01	DB6E9D
REFERENCE_SAMPLE 724	2015-05-07	Primary		Rhabdomyosarcoma (alveolar)	methylation class rhabdomyosarcoma (alveolar)	FFPE	INFORM	0.593944833333332	3998909073_R06C02	FDA746
REFERENCE_SAMPLE 725	2014-10-31	Primary	Intracranial	Solitary fibrous tumour	methylation class solitary fibrous tumour	FFPE	Heidelberg Neuropathology	0.438420166666668	9878820156_R04C01	A5257F
REFERENCE_SAMPLE 726	2014-10-23	Primary	Intracranial	Malignant tumour not otherwise specified	methylation class sarcoma (RMS-like)	FFPE	Heidelberg Neuropathology	0.526527166666667	9878820123_R02C02	F32608
REFERENCE_SAMPLE 727	2014-10-16	Primary	Bone, head and neck, skull base	Chordoma	methylation class chordoma	FFPE	Heidelberg Neuropathology	0.354988833333334	9878820105_R01C01	1F3761
REFERENCE_SAMPLE 728	2014-10-16	Primary	Bone, spine	Chondrosarcoma	methylation class chondrosarcoma (group B)	FFPE	Heidelberg Neuropathology	0.448165833333334	9878820104_R03C02	326392
REFERENCE_SAMPLE 729	2014-09-25	Primary	Bone, head and neck, skull base	Chordoma	methylation class chordoma	FFPE	Heidelberg Neuropathology	0.491471000000001	9855358058_R04C01	1F3761
REFERENCE_SAMPLE 730	2014-09-25	Primary	Bone, head and neck, skull base	Chordoma	methylation class chordoma	FFPE	Heidelberg Neuropathology	0.508639666666667	9855358058_R03C01	1F3761
REFERENCE_SAMPLE 731	2014-09-25	Primary	Bone, head and neck, skull base	Chordoma	methylation class chordoma	FFPE	Heidelberg Neuropathology	0.484910166666667	9855358058_R01C01	1F3761
REFERENCE_SAMPLE 732	2014-09-04	Primary	Bone, head and neck, skull base	Chondrosarcoma	methylation class chondrosarcoma (IDH group A)	FFPE	Heidelberg Neuropathology	0.502016833333334	9969477122_R05C02	6282C2
REFERENCE_SAMPLE 733	2014-09-04	Primary	Bone, spine	Chondrosarcoma (mesenchymal)	methylation class chondrosarcoma (mesenchymal)	FFPE	Heidelberg Neuropathology	0.544312499999999	9969477122_R03C02	4B5DAA
REFERENCE_SAMPLE 734	2014-08-28	Primary	Bone, spine	Chondrosarcoma	methylation class chondrosarcoma (group A)	FFPE	Heidelberg Neuropathology	0.564656666666667	9969477107_R06C01	005DA4
REFERENCE_SAMPLE 735	2014-08-28	Primary	Bone, spine	Chondrosarcoma	methylation class chondrosarcoma (group A)	FFPE	Heidelberg Neuropathology	0.5297565	9969477107_R01C02	005DA4
REFERENCE_SAMPLE 736	2014-08-28	Primary	Bone, spine	Chondrosarcoma	methylation class chondrosarcoma (group A)	FFPE	Heidelberg Neuropathology	0.5186145	9969477107_R02C02	005DA4
REFERENCE_SAMPLE 737	2014-08-28	Recurrence	Soft tissue, trunk, abdomen	Rhabdomyosarcoma (embryonal)	methylation class rhabdomyosarcoma (embryonal)	KRYO	INFORM	0.5908845	9969477111_R05C01	F79360
REFERENCE_SAMPLE 738	2014-08-21	Primary	Bone, head and neck, skull base	Chondrosarcoma	methylation class chondrosarcoma (IDH group A)	FFPE	Heidelberg Neuropathology	0.500074666666667	9969477102_R03C02	6282C2
REFERENCE_SAMPLE 739	2014-06-26	Recurrence	Soft tissue, trunk, paraspinal	Malignant peripheral nerve sheath tumour	methylation class sarcoma (MPNST-like)	FFPE	Heidelberg Neuropathology	0.50256	9968646117_R06C02	B4080B
REFERENCE_SAMPLE 740	2014-06-18	Primary	Soft tissue, trunk, thorax	Desmoplastic small round cell tumour	methylation class desmoplastic small round cell tumour	FFPE	Heidelberg Neuropathology	0.640610999999999	9534104007_R05C01	44BDA4
REFERENCE_SAMPLE 741	2014-06-05	Primary	Intracranial	Solitary fibrous tumour	methylation class solitary fibrous tumour	FFPE	Heidelberg Neuropathology	0.4560045	9533774097_R02C02	A5257F
REFERENCE_SAMPLE 742	2014-05-28	Recurrence	Soft tissue, trunk, thoracic wall	Rhabdomyosarcoma (alveolar)	methylation class rhabdomyosarcoma (alveolar)	KRYO	INFORM	0.595286333333333	9533774067_R05C02	FDA746
REFERENCE_SAMPLE 743	2014-05-08	Metastasis	Visceral, thorax, lung	Synovial sarcoma	methylation class synovial sarcoma	FFPE	Heidelberg Neuropathology	0.558620833333332	9741950095_R06C02	7CC24B
REFERENCE_SAMPLE 744	2014-05-08	Primary	Bone, head and neck, skull base	Chordoma	methylation class chordoma	FFPE	Heidelberg Neuropathology	0.403645333333334	9741950101_R04C01	1F3761
REFERENCE_SAMPLE 745	2014-04-10	Primary	Soft tissue, limbs, lower limbs, peroneal nerve	Malignant peripheral nerve sheath tumour	methylation class malignant peripheral nerve sheath tumour	FFPE	Heidelberg Neuropathology	0.494414333333333	9741950149_R04C02	B55A27
REFERENCE_SAMPLE 746	2014-04-03	Primary	Soft tissue, trunk, paraspinal	Malignant peripheral nerve sheath tumour	methylation class sarcoma (MPNST-like)	FFPE	Heidelberg Neuropathology	0.460928666666667	9647455233_R03C02	B4080B
REFERENCE_SAMPLE 747	2014-03-27	Recurrence	Soft tissue, trunk, thorax, mediastinum	Rhabdomyosarcoma (alveolar)	methylation class rhabdomyosarcoma (alveolar)	KRYO	INFORM	0.613229666666665	9741950075_R01C02	FDA746
REFERENCE_SAMPLE 748	2014-03-20	Primary	Soft tissue, trunk, thorax, spine	Solitary fibrous tumour	methylation class solitary fibrous tumour	FFPE	Heidelberg Neuropathology	0.463602	9741950027_R02C01	A5257F
REFERENCE_SAMPLE 749	2014-03-20	Primary	Bone, head and neck, skull base	Chondrosarcoma	methylation class chondrosarcoma (IDH group A)	FFPE	Heidelberg Neuropathology	0.571317	9741950027_R06C02	6282C2
REFERENCE_SAMPLE 750	2014-03-13	Recurrence	Bone, head and neck, skull base	Chordoma	methylation class chordoma	FFPE	Heidelberg Neuropathology	0.517119666666667	9741950008_R01C02	1F3761
REFERENCE_SAMPLE 751	2014-06-05			Malignant peripheral nerve sheath tumour	methylation class malignant peripheral nerve sheath tumour	FFPE	Hannover Neuropathology	0.628597999999998	9533774088_R05C01	B55A27
REFERENCE_SAMPLE 752	2014-03-20	Primary	Soft tissue, trunk, paraspinal	Malignant peripheral nerve sheath tumour	methylation class sarcoma (MPNST-like)	FFPE	Hannover Neuropathology	0.489370499999999	9741950044_R05C02	B4080B
REFERENCE_SAMPLE 753	2014-05-22		Soft tissue, limbs, lower limbs, sciatic nerve	Malignant peripheral nerve sheath tumour	methylation class malignant peripheral nerve sheath tumour	FFPE	Hannover Neuropathology	0.627662999999999	9533774023_R02C01	B55A27
REFERENCE_SAMPLE 754	2014-02-27	Metastasis	Visceral, thorax, lung	Osteosarcoma (high-grade)	methylation class osteosarcoma (high grade)	KRYO	INFORM	0.577565666666667	9611518099_R01C01	2E3092
REFERENCE_SAMPLE 755	2014-02-20	Primary	Bone, spine	Ewing´s sarcoma	methylation class Ewing´s sarcoma	FFPE	Tübingen Neuropathology	0.490087666666667	9553932123_R05C02	2F4B81
REFERENCE_SAMPLE 756	2014-03-06	Primary	Bone, head and neck, skull base	Chordoma	methylation class chordoma	FFPE	Heidelberg Neuropathology	0.537646166666667	9741950007_R05C02	1F3761
REFERENCE_SAMPLE 757	2014-03-06	Primary	Bone, head and neck, skull base	Chordoma	methylation class chordoma	FFPE	Heidelberg Neuropathology	0.524040833333334	9741950007_R04C02	1F3761
REFERENCE_SAMPLE 758	2014-03-06	Primary	Bone, spine	Chordoma	methylation class chordoma	FFPE	Heidelberg Neuropathology	0.4275965	9611519061_R06C02	1F3761
REFERENCE_SAMPLE 759	2014-02-06	Primary	Bone, head and neck, skull base	Chordoma	methylation class chordoma	FFPE	Heidelberg Neuropathology	0.464398500000001	9553932008_R06C02	1F3761
REFERENCE_SAMPLE 760	2014-03-06	Primary	Bone, spine	Chordoma	methylation class chordoma	FFPE	Heidelberg Neuropathology	0.509606833333334	9611519061_R05C02	1F3761
REFERENCE_SAMPLE 761	2014-03-06	Primary	Bone, pelvis	Chordoma	methylation class chordoma	FFPE	Heidelberg Neuropathology	0.519744999999999	9611519061_R04C02	1F3761
REFERENCE_SAMPLE 762	2014-03-06	Primary	Bone, head and neck, skull base	Chondrosarcoma	methylation class chondrosarcoma (IDH group A)	FFPE	Heidelberg Neuropathology	0.538150833333334	9611519061_R03C02	6282C2
REFERENCE_SAMPLE 763	2014-03-06	Primary	Bone, head and neck, skull base	Chondrosarcoma	methylation class chondrosarcoma (IDH group A)	FFPE	Heidelberg Neuropathology	0.528535333333334	9611519061_R02C02	6282C2
REFERENCE_SAMPLE 764	2014-05-22	Primary	Soft tissue, trunk, abdomen, abdominal wall, subcutis	Neurofibroma	methylation class neurofibroma	FFPE	Heidelberg Neuropathology	0.418842166666667	9533774022_R02C02	975929
REFERENCE_SAMPLE 765	2014-05-22	Primary	Soft tissue, subcutis	Neurofibroma	methylation class neurofibroma	FFPE	Heidelberg Neuropathology	0.401478	9533774022_R01C02	975929
REFERENCE_SAMPLE 766	2014-05-22	Primary	Soft tissue, trunk, thorax, mamma, subcutis	Neurofibroma	methylation class neurofibroma	FFPE	Heidelberg Neuropathology	0.417099666666667	9533774022_R06C01	975929
REFERENCE_SAMPLE 767	2014-05-22	Primary	Soft tissue, limbs, upper limbs, hand, subcutis	Neurofibroma	methylation class neurofibroma	FFPE	Heidelberg Neuropathology	0.404616666666666	9533774022_R04C01	975929
REFERENCE_SAMPLE 768	2014-03-20	Primary	Soft tissue, peripheral nerve	Malignant peripheral nerve sheath tumour	methylation class malignant peripheral nerve sheath tumour	FFPE	Heidelberg Neuropathology	0.600669	9741950044_R04C02	B55A27
REFERENCE_SAMPLE 769	2014-03-20	Primary	Soft tissue, limbs, lower limbs, thigh	Malignant peripheral nerve sheath tumour	methylation class malignant peripheral nerve sheath tumour	FFPE	Heidelberg Neuropathology	0.630695666666666	9741950044_R02C02	B55A27
REFERENCE_SAMPLE 770	2014-03-06	Primary	Bone, head and neck, skull base	Chondrosarcoma	methylation class chondrosarcoma (IDH group A)	FFPE	Heidelberg Neuropathology	0.506228166666666	9611519061_R01C02	6282C2
REFERENCE_SAMPLE 771	2014-01-30	Recurrence	Bone, head and neck, skull base	Chondrosarcoma	methylation class chondrosarcoma (group B)	FFPE	Heidelberg Neuropathology	0.597200833333334	9444374158_R06C02	326392
REFERENCE_SAMPLE 772	2014-05-22	Primary	Soft tissue, head and neck, orbit	Neurofibroma (plexiform)	methylation class neurofibroma (plexiform)	FFPE	Heidelberg Neuropathology	0.362056666666667	9533774021_R04C01	6E4027
REFERENCE_SAMPLE 773	2014-05-22	Primary	Soft tissue, head and neck, orbit	Neurofibroma (plexiform)	methylation class neurofibroma (plexiform)	FFPE	Heidelberg Neuropathology	0.317492666666667	9533774021_R03C01	6E4027
REFERENCE_SAMPLE 774	2014-03-20		Soft tissue, trunk, spinal nerve	Malignant peripheral nerve sheath tumour	methylation class malignant peripheral nerve sheath tumour	FFPE	Heidelberg Neuropathology	0.668137166666666	9741950044_R01C02	B55A27
REFERENCE_SAMPLE 775	2014-01-16	Primary	Soft tissue, trunk, back, subcutis	Neurofibroma (plexiform)	methylation class neurofibroma (plexiform)	FFPE	Tübingen Neuropathology	0.330955666666667	9444374133_R04C02	6E4027
REFERENCE_SAMPLE 776	2014-01-09	Primary	Soft tisse, trunk, thorax, paraspinal	Rhabdomyosarcoma (alveolar)	methylation class rhabdomyosarcoma (alveolar)	FFPE	Heidelberg Neuropathology	0.640867333333333	9420867122_R04C01	FDA746
REFERENCE_SAMPLE 777	2014-05-22	Primary	Soft tissue, limbs, upper limbs, shoulder girdle	Synovial sarcoma	methylation class synovial sarcoma	FFPE	Münster Neuropathology	0.5099125	9533774018_R06C01	7CC24B
REFERENCE_SAMPLE 778	2014-03-13	Primary	Soft tissue, limbs, upper limbs, axilla, peripheral nerve	Schwannoma	methylation class schwannoma	FFPE	Münster Neuropathology	0.436521833333334	9741950046_R01C01	9A5B33
REFERENCE_SAMPLE 779	2014-05-22	Primary	Soft tissue, trunk, paraspinal	Neurofibroma (plexiform)	methylation class neurofibroma (plexiform)	FFPE	Tübingen Neuropathology	0.343971833333334	9533774014_R04C01	6E4027
REFERENCE_SAMPLE 780	2014-05-22	Primary	Soft tissue, head and neck, occipital	Neurofibroma (plexiform)	methylation class neurofibroma (plexiform)	FFPE	Tübingen Neuropathology	0.330018166666667	9533774014_R03C01	6E4027
REFERENCE_SAMPLE 781	2014-05-22	Primary	Soft tissue, limbs, lower limbs, leg, sural nerve	Neurofibroma (plexiform)	methylation class neurofibroma (plexiform)	FFPE	Tübingen Neuropathology	0.362953	9533774014_R02C01	6E4027
REFERENCE_SAMPLE 782	2014-05-22	Primary	Soft tissue, head and neck, subcutis	Neurofibroma (plexiform)	methylation class neurofibroma (plexiform)	FFPE	Tübingen Neuropathology	0.331837333333333	9533774014_R01C01	6E4027
REFERENCE_SAMPLE 783	2013-12-05	Recurrence	Soft tissue, trunk, paraspinal	Malignant peripheral nerve sheath tumour	methylation class sarcoma (MPNST-like)	FFPE	Tübingen Neuropathology	0.502715666666667	9422493151_R01C01	B4080B
REFERENCE_SAMPLE 784	2013-12-05	Primary	Soft tissue, limbs, lower limbs, sciatic nerve	Malignant peripheral nerve sheath tumour	methylation class malignant peripheral nerve sheath tumour	FFPE	Tübingen Neuropathology	0.557018333333333	9426021086_R06C02	B55A27
REFERENCE_SAMPLE 785	2013-12-05	Recurrence	Soft tissue, trunk, abdomen, retroperitoneum	Malignant peripheral nerve sheath tumour	methylation class malignant peripheral nerve sheath tumour	FFPE	Tübingen Neuropathology	0.562390166666667	9426021086_R05C02	B55A27
REFERENCE_SAMPLE 786	2013-12-05	Primary	Soft tissue, trunk, abdomen, retroperitoneum	Malignant peripheral nerve sheath tumour	methylation class malignant peripheral nerve sheath tumour	FFPE	Tübingen Neuropathology	0.6000315	9426021086_R04C02	B55A27
REFERENCE_SAMPLE 787	2013-12-05	Primary	Soft tissue, limbs, upper limbs, brachial plexus	Malignant peripheral nerve sheath tumour	methylation class malignant peripheral nerve sheath tumour	FFPE	Tübingen Neuropathology	0.567148166666666	9426021086_R02C02	B55A27
REFERENCE_SAMPLE 788	2013-12-05	Primary	Bone, spine	Ewing´s sarcoma	methylation class Ewing´s sarcoma	FFPE	Tübingen Neuropathology	0.470675166666667	9426021086_R01C02	2F4B81
REFERENCE_SAMPLE 789	2014-03-20	Primary	Soft tissue, spine, peripheral nerve	Schwannoma	methylation class schwannoma	FFPE	Heidelberg Neuropathology	0.458311	9741950044_R06C01	9A5B33
REFERENCE_SAMPLE 790	2014-03-20	Primary	Soft tissue, head and neck, orbit, peripheral nerve	Schwannoma	methylation class schwannoma	FFPE	Heidelberg Neuropathology	0.461162166666667	9741950044_R05C01	9A5B33
REFERENCE_SAMPLE 791	2014-03-20	Primary	Soft tissue, limbs, upper limbs, ulnar nerve	Schwannoma	methylation class schwannoma	FFPE	Heidelberg Neuropathology	0.412682333333334	9741950044_R03C01	9A5B33
REFERENCE_SAMPLE 792	2014-04-10	Primary	Soft tissue, limbs, upper limbs, median nerve	Schwannoma	methylation class schwannoma	FFPE	Heidelberg Neuropathology	0.465938	9741950140_R06C02	9A5B33
REFERENCE_SAMPLE 793	2014-04-10	Primary	Intracranial, infratentorial, cerebellopontine angle, cranial nerve VIII	Schwannoma	methylation class schwannoma	FFPE	Heidelberg Neuropathology	0.432147	9741950140_R05C02	9A5B33
REFERENCE_SAMPLE 794	2014-04-10	Primary	Soft tissue, limbs, upper limbs, hand	Schwannoma	methylation class schwannoma	FFPE	Heidelberg Neuropathology	0.440311166666667	9741950140_R04C02	9A5B33
REFERENCE_SAMPLE 795	2013-11-14	Primary	Soft tissue, trunk, pelvis	Malignant peripheral nerve sheath tumour	methylation class malignant peripheral nerve sheath tumour	FFPE	Tübingen Neuropathology	0.455461666666667	9407201027_R05C02	B55A27
REFERENCE_SAMPLE 796	2013-11-14	Primary	Soft tissue, limbs, lower limbs, femoral nerve	Malignant peripheral nerve sheath tumour	methylation class malignant peripheral nerve sheath tumour	FFPE	Tübingen Neuropathology	0.5415465	9407201027_R02C02	B55A27
REFERENCE_SAMPLE 797	2013-08-22	Recurrence	Intracranial	Solitary fibrous tumour	methylation class solitary fibrous tumour	FFPE	Heidelberg Neuropathology	0.502674333333333	9373551108_R02C01	A5257F
REFERENCE_SAMPLE 798	2013-07-25	Primary	Intracranial	Solitary fibrous tumour	methylation class solitary fibrous tumour	FFPE	Heidelberg Neuropathology	0.455657166666667	9340996003_R04C01	A5257F
REFERENCE_SAMPLE 799	2014-05-08	Primary	Soft tissue, limbs, lower limbs, sciatic nerve	Malignant peripheral nerve sheath tumour	methylation class malignant peripheral nerve sheath tumour	FFPE	Heidelberg Pathology	0.6485325	9741950107_R04C02	B55A27
REFERENCE_SAMPLE 800	2013-07-11	Primary	Intracranial, infratentorial, cerebellopontine angle, cranial nerve VIII	Schwannoma	methylation class schwannoma	FFPE	Heidelberg Neuropathology	0.504243166666667	9305651060_R02C02	9A5B33
REFERENCE_SAMPLE 801	2013-07-11	Primary	Intracranial, infratentorial, cerebellopontine angle, cranial nerve VIII	Schwannoma	methylation class schwannoma	FFPE	Heidelberg Neuropathology	0.443280666666667	9305651060_R01C02	9A5B33
REFERENCE_SAMPLE 802	2013-07-11	Primary	Soft tissue, trunk, thorax, peripheral nerve	Schwannoma	methylation class schwannoma	FFPE	Heidelberg Neuropathology	0.477102333333333	9305651060_R06C01	9A5B33
REFERENCE_SAMPLE 803	2013-07-11	Primary	Soft tissue, spine, peripheral nerve	Schwannoma	methylation class schwannoma	FFPE	Heidelberg Neuropathology	0.445093833333333	9305651060_R04C01	9A5B33
REFERENCE_SAMPLE 804	2013-07-11	Primary	Intracranial, infratentorial, cerebellopontine angle, cranial nerve VIII	Schwannoma	methylation class schwannoma	FFPE	Heidelberg Neuropathology	0.472384166666666	9305651060_R03C01	9A5B33
REFERENCE_SAMPLE 805	2013-07-11	Primary	Intracranial, infratentorial, cerebellopontine angle, cranial nerve VIII	Schwannoma	methylation class schwannoma	FFPE	Heidelberg Neuropathology	0.418400333333334	9305651060_R02C01	9A5B33
REFERENCE_SAMPLE 806	2013-07-11	Primary	Soft tissue, peripheral nerve	Schwannoma	methylation class schwannoma	FFPE	Heidelberg Neuropathology	0.449763166666668	9305651060_R01C01	9A5B33
REFERENCE_SAMPLE 807	2013-07-11	Primary	Intracranial, infratentorial, cerebellopontine angle, cranial nerve VIII	Schwannoma	methylation class schwannoma	FFPE	Heidelberg Neuropathology	0.469511166666667	9305651055_R05C02	9A5B33
REFERENCE_SAMPLE 808	2014-05-08	Primary	Soft tissue, trunk, paraspinal	Malignant peripheral nerve sheath tumour	methylation class sarcoma (MPNST-like)	FFPE	Heidelberg Neuropathology	0.506801833333333	9741950107_R01C02	B4080B
REFERENCE_SAMPLE 809	2014-05-08	Primary	Soft tissue, limbs, lower limbs, sciatic nerve	Malignant peripheral nerve sheath tumour	methylation class malignant peripheral nerve sheath tumour	FFPE	Heidelberg Neuropathology	0.557925333333333	9741950107_R04C01	B55A27
REFERENCE_SAMPLE 810	2014-03-20	Primary	Soft tissue, limbs, upper limbs, median nerve	Schwannoma	methylation class schwannoma	FFPE	Heidelberg Neuropathology	0.412310333333333	9741950030_R02C02	9A5B33
REFERENCE_SAMPLE 811	2014-01-16	Primary	Intracranial, infratentorial, cerebellopontine angle, cranial nerve VIII	Schwannoma	methylation class schwannoma	FFPE	Heidelberg Neuropathology	0.443884833333333	9444374132_R03C02	9A5B33
REFERENCE_SAMPLE 812	2014-04-16		Soft tissue, subcutis	Neurofibroma	methylation class neurofibroma	FFPE	Hamburg Neurology	0.4193205	9721366138_R05C01	975929
REFERENCE_SAMPLE 813	2014-04-16		Soft tissue, subcutis	Neurofibroma	methylation class neurofibroma	FFPE	Hamburg Neurology	0.395380333333333	9721366138_R03C01	975929
REFERENCE_SAMPLE 814	2013-07-11	Primary	Soft tissue, head and neck, leptomeninx	Solitary fibrous tumour	methylation class solitary fibrous tumour	FFPE	Heidelberg Neuropathology	0.441742	9305651055_R02C01	A5257F
REFERENCE_SAMPLE 815	2013-11-21	Primary	Bone, head and neck, skull base	Chondrosarcoma	methylation class chondrosarcoma (IDH group A)	FFPE	Heidelberg Neuropathology	0.535764666666667	9407201028_R03C01	6282C2
REFERENCE_SAMPLE 816	2013-07-25	Recurrence	Soft tissue, head and neck, leptomeninx	Solitary fibrous tumour	methylation class solitary fibrous tumour	FFPE	Heidelberg Neuropathology	0.455769	9340996050_R05C02	A5257F
REFERENCE_SAMPLE 817	2014-03-20	Primary	Soft tissue, spine, peripheral nerve	Schwannoma	methylation class schwannoma	FFPE	Heidelberg Neuropathology	0.450374666666666	9741950030_R01C02	9A5B33
REFERENCE_SAMPLE 818	2014-02-20	Primary	Soft tissue, spine, peripheral nerve	Schwannoma	methylation class schwannoma	FFPE	Heidelberg Neuropathology	0.4851865	9553932113_R06C01	9A5B33
REFERENCE_SAMPLE 819	2014-02-20	Primary	Soft tissue, limbs, upper limbs, ulnar nerve	Schwannoma	methylation class schwannoma	FFPE	Heidelberg Neuropathology	0.414094333333333	9553932113_R05C01	9A5B33
REFERENCE_SAMPLE 820	2013-07-04	Primary	Intracranial, infratentorial, cerebellopontine angle, cranial nerve VIII	Schwannoma	methylation class schwannoma	FFPE	Heidelberg Neuropathology	0.401769666666666	9305651053_R06C02	9A5B33
REFERENCE_SAMPLE 821	2014-02-20	Primary	Soft tissue, spine, peripheral nerve	Schwannoma	methylation class schwannoma	FFPE	Heidelberg Neuropathology	0.445583000000001	9553932113_R03C01	9A5B33
REFERENCE_SAMPLE 822	2014-02-20	Primary	Soft tissue, limbs, lower limbs, peroneal nerve	Schwannoma	methylation class schwannoma	FFPE	Heidelberg Neuropathology	0.4581105	9553932113_R02C01	9A5B33
REFERENCE_SAMPLE 823	2014-02-20	Primary	Soft tissue, spine, peripheral nerve	Schwannoma	methylation class schwannoma	FFPE	Heidelberg Neuropathology	0.4558955	9553932098_R06C02	9A5B33
REFERENCE_SAMPLE 824	2013-12-05	Primary	Bone, head and neck, skull base	Chondrosarcoma	methylation class chondrosarcoma (group B)	FFPE	Heidelberg Neuropathology	0.587061333333333	9422493146_R02C01	326392
REFERENCE_SAMPLE 825	2014-04-16	Primary	Soft tissue, head and neck, occipital subcutis	Neurofibroma	methylation class neurofibroma	FFPE	Heidelberg Neuropathology	0.420301333333333	9721366138_R01C01	975929
REFERENCE_SAMPLE 826	2015-12-10	Primary	Bone, head and neck, skull base	Chordoma	methylation class chordoma	FFPE	Heidelberg Neuropathology	0.4008685	200325530097_R05C02	1F3761
REFERENCE_SAMPLE 827	2014-04-16		Soft tissue, subcutis	Neurofibroma	methylation class neurofibroma	FFPE	Heidelberg Neuropathology	0.432554333333333	9721366135_R06C02	975929
REFERENCE_SAMPLE 828	2014-04-16		Soft tissue, subcutis	Neurofibroma	methylation class neurofibroma	FFPE	Heidelberg Neuropathology	0.411236833333333	9721366135_R05C02	975929
REFERENCE_SAMPLE 829		Primary	Intracranial	Sarcoma not otherwise specified	methylation class sarcoma (RMS-like)	FFPE	Hamburg Neuropathology	0.520238666666667	202232290177_R07C01	F32608
REFERENCE_SAMPLE 830	2018-02-01	Primary	Visceral, abdomen, kidney	Malignant rhabdoid tumour	methylation class malignant rhabdoid tumour	KRYO	INFORM	0.576325166666667	201959750142_R08C01	55A458
REFERENCE_SAMPLE 831	2018-01-18	Primary	Soft tissue, limbs, lower limbs, thigh	Angiosarcoma	methylation class angiosarcoma	FFPE	Nijmegen Pathology	0.545327333333333	201959740189_R04C01	CB5827
REFERENCE_SAMPLE 832	2018-01-18	Primary	Soft tissue, trunk, thorax, mamma	Angiosarcoma	methylation class angiosarcoma	FFPE	Nijmegen Pathology	0.486516833333333	201959740085_R06C01	CB5827
REFERENCE_SAMPLE 833	2018-01-18	Primary	Soft tissue, trunk, thorax, mamma	Angiosarcoma	methylation class angiosarcoma	FFPE	Nijmegen Pathology	0.442858833333333	201959740085_R03C01	CB5827
REFERENCE_SAMPLE 834	2018-01-18	Primary	Soft tissue, trunk, thoracic wall	Angiosarcoma	methylation class angiosarcoma	FFPE	Nijmegen Pathology	0.449709166666667	201959740071_R07C01	CB5827
REFERENCE_SAMPLE 835	2018-01-18	Primary	Soft tissue, trunk, thorax, mamma	Angiosarcoma	methylation class angiosarcoma	FFPE	Nijmegen Pathology	0.488886	201959740066_R08C01	CB5827
REFERENCE_SAMPLE 836	2018-01-04	Recurrence	Soft tissue, head and neck, neck, lymph node	Rhabdomyosarcoma (alveolar)	methylation class rhabdomyosarcoma (alveolar)	KRYO	INFORM	0.629706166666666	201904650072_R01C01	FDA746
REFERENCE_SAMPLE 837		Primary	Intracranial	Sarcoma not otherwise specified	methylation class sarcoma (RMS-like)	FFPE	Hamburg Neuropathology	0.551061666666667	202232290177_R05C01	F32608
REFERENCE_SAMPLE 838	2018-01-18	Primary	Soft tissue, trunk, thorax, mamma	Angiosarcoma	methylation class angiosarcoma	FFPE	Nijmegen Pathology	0.547693666666666	201959740085_R01C01	CB5827
REFERENCE_SAMPLE 839	2018-01-18	Primary	Soft tissue, trunk, thorax, mamma	Angiosarcoma	methylation class angiosarcoma	FFPE	Nijmegen Pathology	0.499315	201959740071_R05C01	CB5827
REFERENCE_SAMPLE 840	2018-01-18	Primary	Soft tissue, trunk, thorax, mamma	Angiosarcoma	methylation class angiosarcoma	FFPE	Nijmegen Pathology	0.448725166666666	201959740071_R03C01	CB5827
REFERENCE_SAMPLE 841	2017-12-14			Malignant peripheral nerve sheath tumour	methylation class malignant peripheral nerve sheath tumour	FFPE	Hamburg Neurology	0.614657999999999	201904640134_R07C01	B55A27
REFERENCE_SAMPLE 842	2016-12-08	Primary	Soft tissue, trunk, retroperitoneum	Rhabdomyosarcoma (embryonal)	methylation class rhabdomyosarcoma (embryonal)	KRYO	Barcelona IDIBELL	0.559546166666666	8359026028_R03C01	F79360
REFERENCE_SAMPLE 843		Primary	Intracranial	Sarcoma not otherwise specified	methylation class sarcoma (RMS-like)	FFPE	Hamburg Neuropathology	0.533269833333332	202232290177_R06C01	F32608
REFERENCE_SAMPLE 844	2018-01-18	Metastasis	Soft tissue, trunk, abdomen	Angiosarcoma	methylation class angiosarcoma	FFPE	Nijmegen Pathology	0.538684166666667	201959740189_R02C01	CB5827
REFERENCE_SAMPLE 845	2018-01-18	Primary	Skin, head	Angiosarcoma	methylation class angiosarcoma	FFPE	Nijmegen Pathology	0.504762666666667	201959740093_R07C01	CB5827
REFERENCE_SAMPLE 846	2018-01-18	Primary	Soft tissue, trunk, thorax, mamma	Angiosarcoma	methylation class angiosarcoma	FFPE	Nijmegen Pathology	0.404229833333332	201959740085_R04C01	CB5827
REFERENCE_SAMPLE 847	2017-12-14			Malignant peripheral nerve sheath tumour	methylation class malignant peripheral nerve sheath tumour	FFPE	Hamburg Neurology	0.610035	201904650006_R05C01	B55A27
REFERENCE_SAMPLE 848	2017-12-07	Recurrence	Soft tissue, trunk, pelvis	Malignant peripheral nerve sheath tumour	methylation class malignant peripheral nerve sheath tumour	KRYO	INFORM	0.559221833333333	201904640101_R05C01	B55A27
REFERENCE_SAMPLE 849	2016-10-27	Primary	Visceral, thorax, lung	Alveolar soft part sarcoma	methylation class alveolar soft part sarcoma	FFPE	Kiel Pathology	0.392783333333333	200928190153_R05C01	62C7C6
REFERENCE_SAMPLE 850	2018-01-25	Metastasis		Synovial sarcoma	methylation class synovial sarcoma	KRYO	INFORM	0.564690333333333	201959740245_R04C01	7CC24B
REFERENCE_SAMPLE 851	2018-01-18	Primary	Soft tissue, trunk, thorax, mamma	Angiosarcoma	methylation class angiosarcoma	FFPE	Nijmegen Pathology	0.5174305	201959740071_R06C01	CB5827
REFERENCE_SAMPLE 852	2018-03-08	Recurrence	Bone, pelvis, os sacrum	Small blue round cell tumour with BCOR alteration	methylation class small blue round cell tumour with BCOR alteration	KRYO	INFORM	0.629780833333332	202073190097_R02C01	45565F
REFERENCE_SAMPLE 853	2018-01-18	Primary	Visceral, abdomen, kidney	Angiosarcoma	methylation class angiosarcoma	FFPE	Nijmegen Pathology	0.412017	201959740118_R05C01	CB5827
REFERENCE_SAMPLE 854	2018-03-01	Primary	Bone, limbs, upper limbs, humerus	Osteosarcoma (high-grade)	methylation class osteosarcoma (high grade)	KRYO	INFORM	0.419844833333333	202073190048_R04C01	2E3092
REFERENCE_SAMPLE 855	2018-03-08	Primary	Soft tissue,trunk, abdomen	Desmoplastic small round cell tumour	methylation class desmoplastic small round cell tumour	FFPE	PTT2.0	0.578420333333333	202178770016_R06C01	44BDA4
REFERENCE_SAMPLE 856		Primary	Intracranial	Sarcoma not otherwise specified	methylation class sarcoma (RMS-like)	FFPE	Hamburg Neuropathology	0.491176833333333	202232290177_R03C01	F32608
REFERENCE_SAMPLE 857	2018-03-01	Primary	Bone, limbs, lower limbs, femur	Osteosarcoma (high-grade)	methylation class osteosarcoma (high grade)	FFPE	PTT2.0	0.511067166666667	202178770094_R05C01	2E3092
REFERENCE_SAMPLE 858		Primary	Visceral, abdomen, stomach	Gastroinstestinal stromal tumour	methylation class gastrointestinal stromal tumour	FFPE	Barcelona IDIBELL	0.342523666666667	200550900073_R06C01	D0A82F
REFERENCE_SAMPLE 859		Primary	Visceral, abdomen, stomach	Gastroinstestinal stromal tumour	methylation class gastrointestinal stromal tumour	FFPE	Barcelona IDIBELL	0.362902833333333	200550900084_R01C01	D0A82F
REFERENCE_SAMPLE 860	2015-10-08		Bone, limbs, lower limbs, femur	Synovial sarcoma	methylation class synovial sarcoma	FFPE	Münster Pathology	0.615505333333332	200091640035_R03C02	7CC24B
REFERENCE_SAMPLE 861	2018-02-01	Recurrence	Visceral, thorax, pleura	Rhabdomyosarcoma (alveolar)	methylation class rhabdomyosarcoma (alveolar)	FFPE	PTT2.0	0.540648166666666	202128330246_R03C01	FDA746
REFERENCE_SAMPLE 862		Primary	Intracranial	Sarcoma not otherwise specified	methylation class sarcoma (RMS-like)	FFPE	Hamburg Neuropathology	0.5734315	202232290190_R01C01	F32608
REFERENCE_SAMPLE 863	2017-12-14			Malignant peripheral nerve sheath tumour	methylation class malignant peripheral nerve sheath tumour	FFPE	Hamburg Neurology	0.6701685	201904650006_R06C01	B55A27
REFERENCE_SAMPLE 864	2018-01-11	Primary	Bone, head and neck, skull base	Chondrosarcoma	methylation class chondrosarcoma (IDH group A)	KRYO	Heidelberg Neuropathology	0.581316333333333	201904660176_R01C01	6282C2
REFERENCE_SAMPLE 865	2015-03-12	Metastasis	Visceral, thorax, lung	Synovial sarcoma	methylation class synovial sarcoma	FFPE	Cologne Pathology	0.654303333333333	3999100047_R04C02	7CC24B
REFERENCE_SAMPLE 866		Primary	Visceral, abdomen, sigma	Gastroinstestinal stromal tumour	methylation class gastrointestinal stromal tumour	FFPE	Barcelona IDIBELL	0.453557166666667	200550900073_R01C01	D0A82F
REFERENCE_SAMPLE 867	2016-12-08	Primary	Soft tissue, trunk, pelvis	Rhabdomyosarcoma (embryonal)	methylation class rhabdomyosarcoma (embryonal)	KRYO	Barcelona IDIBELL	0.546860666666667	8359026006_R02C01	F79360
REFERENCE_SAMPLE 868	2018-01-18	Primary	Skin, head	Angiosarcoma	methylation class angiosarcoma	FFPE	Nijmegen Pathology	0.473907833333333	201959740085_R08C01	CB5827
REFERENCE_SAMPLE 869	2018-03-01	Metastasis	Visceral, thorax, lung	Osteosarcoma (high-grade)	methylation class osteosarcoma (high grade)	KRYO	INFORM	0.4244865	202073190048_R06C01	2E3092
REFERENCE_SAMPLE 870	2017-11-30	Primary	Visceral, head, parotis	Synovial sarcoma	methylation class synovial sarcoma	FFPE	Gera Pathology	0.495519500000001	201530480026_R02C01	7CC24B
REFERENCE_SAMPLE 871	2018-01-18	Primary	Skin, head	Angiosarcoma	methylation class angiosarcoma	FFPE	Nijmegen Pathology	0.526135666666667	201959740093_R06C01	CB5827
REFERENCE_SAMPLE 872	2015-12-17	Primary	Soft tissue, subcutis, labie	Dermatofibrosarcoma protuberans	methylation class dermatofibrosarcoma protuberans	FFPE	Jena Pathology	0.445890333333334	200360420020_R03C02	C64A9B
REFERENCE_SAMPLE 873	2018-01-18	Primary	Visceral, abdomen, liver	Angiosarcoma	methylation class angiosarcoma	FFPE	Nijmegen Pathology	0.491848666666667	201959740118_R03C01	CB5827
REFERENCE_SAMPLE 874	2018-03-01		Bone, head and neck, skull base	Chordoma	methylation class chordoma	FFPE	Heidelberg Radiation Oncology	0.544314666666666	202178770020_R08C01	1F3761
REFERENCE_SAMPLE 875	2016-01-21	Primary	Visceral, abdomen, stomach	Gastroinstestinal stromal tumour	methylation class gastrointestinal stromal tumour	FFPE	Jena Pathology	0.346481666666667	200325530180_R03C02	D0A82F
REFERENCE_SAMPLE 876	2018-01-18	Primary	Skin, head	Angiosarcoma	methylation class angiosarcoma	FFPE	Nijmegen Pathology	0.414948333333334	201959740118_R01C01	CB5827
REFERENCE_SAMPLE 877		Primary	Visceral, abdomen, rectum	Gastroinstestinal stromal tumour	methylation class gastrointestinal stromal tumour	FFPE	Barcelona IDIBELL	0.434385166666667	200514030106_R06C01	D0A82F
REFERENCE_SAMPLE 878	2018-01-11	Primary	Bone, head and neck, skull	Langerhans cell histiocytosis	methylation class Langerhans cell histiocytosis	FFPE	Münster Neuropathology	0.284685166666667	201904660103_R05C01	4D2D80
REFERENCE_SAMPLE 879	2018-01-18	Recurrence	Soft tissue, trunk, thorax, mamma	Angiosarcoma	methylation class angiosarcoma	FFPE	Nijmegen Pathology	0.493908666666667	201959740071_R08C01	CB5827
REFERENCE_SAMPLE 880	2018-01-11	Primary	Bone, head and neck, skull	Langerhans cell histiocytosis	methylation class Langerhans cell histiocytosis	FFPE	Münster Neuropathology	0.281563333333334	201904660108_R02C01	4D2D80
REFERENCE_SAMPLE 881	2018-01-18	Primary	Skin, head	Angiosarcoma	methylation class angiosarcoma	FFPE	Nijmegen Pathology	0.4929315	201959740093_R02C01	CB5827
REFERENCE_SAMPLE 882	2018-01-18	Primary	Skin, head	Angiosarcoma	methylation class angiosarcoma	FFPE	Nijmegen Pathology	0.542184166666667	201959740093_R01C01	CB5827
REFERENCE_SAMPLE 883	2017-06-22	Metastasis	Visceral, abdomen, small intestine	Rhabdomyosarcoma (embryonal)	methylation class rhabdomyosarcoma (embryonal)	KRYO	INFORM	0.637581666666666	201465970058_R03C01	F79360
REFERENCE_SAMPLE 884	2017-11-30	Recurrence	Intracranial	Synovial sarcoma	methylation class synovial sarcoma	KRYO	INFORM	0.576759166666666	201904410016_R05C01	7CC24B
REFERENCE_SAMPLE 885		Primary	Visceral, abdomen, stomach	Gastroinstestinal stromal tumour	methylation class gastrointestinal stromal tumour	FFPE	Barcelona IDIBELL	0.458825	200550900073_R05C01	D0A82F
REFERENCE_SAMPLE 886	2014-02-06	Primary	Soft tissue, limbs, upper limbs, forearm	Infantile fibrosarcoma	methylation class infantile fibrosarcoma	FFPE	Kiel Pathology	0.370781166666667	9553932008_R01C02	AB0066
REFERENCE_SAMPLE 887	2018-01-11	Primary	Bone, head and neck, skull	Langerhans cell histiocytosis	methylation class Langerhans cell histiocytosis	FFPE	Münster Neuropathology	0.274291333333334	201904660103_R06C01	4D2D80
REFERENCE_SAMPLE 888	2016-01-21	Primary	Visceral, abdomen, stomach	Gastroinstestinal stromal tumour	methylation class gastrointestinal stromal tumour	FFPE	Jena Pathology	0.366195166666667	200325530180_R05C01	D0A82F
REFERENCE_SAMPLE 889	2016-04-21	Primary	Visceral, abdomen, stomach	Gastroinstestinal stromal tumour	methylation class gastrointestinal stromal tumour	FFPE	Jena Pathology	0.452705500000001	200397860029_R02C01	D0A82F
REFERENCE_SAMPLE 890	2018-01-18	Primary	Skin, head	Angiosarcoma	methylation class angiosarcoma	FFPE	Nijmegen Pathology	0.3924955	201959740093_R08C01	CB5827
REFERENCE_SAMPLE 891	2018-01-11	Primary	Bone, head and neck, skull	Langerhans cell histiocytosis	methylation class Langerhans cell histiocytosis	FFPE	Münster Neuropathology	0.288487833333334	201904660108_R06C01	4D2D80
REFERENCE_SAMPLE 892		Primary	Intracranial	Sarcoma not otherwise specified	methylation class sarcoma (RMS-like)	FFPE	Hamburg Neuropathology	0.5722345	202232290190_R07C01	F32608
REFERENCE_SAMPLE 893	2016-03-03	Metastasis	Visceral, thorax, lung	Synovial sarcoma	methylation class synovial sarcoma	KRYO	INFORM	0.490114166666667	200394970004_R05C02	7CC24B
REFERENCE_SAMPLE 894	2018-01-11	Primary	Bone, head and neck, skull	Langerhans cell histiocytosis	methylation class Langerhans cell histiocytosis	FFPE	Münster Neuropathology	0.275845166666667	201904660108_R03C01	4D2D80
REFERENCE_SAMPLE 895	2017-12-14			Malignant peripheral nerve sheath tumour	methylation class malignant peripheral nerve sheath tumour	FFPE	Hamburg Neurology	0.544967999999999	201904650006_R03C01	B55A27
REFERENCE_SAMPLE 896	2018-01-18	Primary	Soft tissue, trunk, thorax, mamma	Angiosarcoma	methylation class angiosarcoma	FFPE	Nijmegen Pathology	0.445119833333334	201959740071_R01C01	CB5827
REFERENCE_SAMPLE 897	2018-02-22	Recurrence	Visceral, thorax, pleura	Small blue round cell tumour with CIC alteration	methylation class small blue round cell tumour with CIC alteration	KRYO	INFORM	0.5159025	202073190042_R06C01	224571
REFERENCE_SAMPLE 898	2017-12-14			Malignant peripheral nerve sheath tumour	methylation class malignant peripheral nerve sheath tumour	FFPE	Hamburg Neurology	0.677285666666665	201904640134_R06C01	B55A27
REFERENCE_SAMPLE 899	2016-01-21	Primary	Visceral, abdomen, small intestine	Gastroinstestinal stromal tumour	methylation class gastrointestinal stromal tumour	FFPE	Jena Pathology	0.428516333333333	200325530180_R01C02	D0A82F
REFERENCE_SAMPLE 900	2018-01-11	Primary	Bone, head and neck, skull	Langerhans cell histiocytosis	methylation class Langerhans cell histiocytosis	FFPE	Münster Neuropathology	0.291697666666667	201904660108_R07C01	4D2D80
REFERENCE_SAMPLE 901	2018-01-11	Primary	Bone, spine	Langerhans cell histiocytosis	methylation class Langerhans cell histiocytosis	FFPE	Münster Neuropathology	0.274104833333334	201904660108_R04C01	4D2D80
REFERENCE_SAMPLE 902	2018-01-18	Primary	Skin, head	Angiosarcoma	methylation class angiosarcoma	FFPE	Nijmegen Pathology	0.378232333333334	201959740093_R04C01	CB5827
REFERENCE_SAMPLE 903	2018-01-11	Primary	Bone, head and neck, skull	Langerhans cell histiocytosis	methylation class Langerhans cell histiocytosis	FFPE	Münster Neuropathology	0.291213166666667	201904660108_R01C01	4D2D80
REFERENCE_SAMPLE 904	2015-02-26	Primary	Bone, pelvis, os sacrum	Synovial sarcoma	methylation class synovial sarcoma	FFPE	Jena Pathology	0.550879333333333	3999875076_R05C02	7CC24B
REFERENCE_SAMPLE 905	2015-04-16	Primary	Soft tissue, limbs, lower limbs, thigh	Myxoid liposarcoma	methylation class myxoid liposarcoma	FFPE	Heidelberg Pathology	0.394330833333333	3998909004_R04C02	F5D21A
REFERENCE_SAMPLE 906	2018-01-11	Primary	Bone, head and neck, skull	Langerhans cell histiocytosis	methylation class Langerhans cell histiocytosis	FFPE	Münster Neuropathology	0.288199166666667	201904660108_R05C01	4D2D80
REFERENCE_SAMPLE 907		Primary	Visceral, abdomen, small intestine	Gastroinstestinal stromal tumour	methylation class gastrointestinal stromal tumour	FFPE	Barcelona IDIBELL	0.462862000000001	200550900073_R02C01	D0A82F
REFERENCE_SAMPLE 908	2016-10-27	Primary	Soft tissue, limbs, lower limbs, subcutis	Dermatofibrosarcoma protuberans	methylation class dermatofibrosarcoma protuberans	FFPE	Kiel Pathology	0.405057500000001	200848860094_R02C01	C64A9B
REFERENCE_SAMPLE 909	2015-03-12	Primary	Soft tissue, limbs, lower limbs, thigh	Myxoid liposarcoma	methylation class myxoid liposarcoma	FFPE	Cologne Pathology	0.419967333333333	3999100048_R02C02	F5D21A
REFERENCE_SAMPLE 910	2018-01-11	Primary	Bone, head and neck, skull	Langerhans cell histiocytosis	methylation class Langerhans cell histiocytosis	FFPE	Münster Neuropathology	0.303376500000001	201904660103_R08C01	4D2D80
REFERENCE_SAMPLE 911	2015-04-23	Primary	Soft tissue, trunk, abdomen, groin	Synovial sarcoma	methylation class synovial sarcoma	FFPE	Heidelberg Pathology	0.53401	3998909050_R02C02	7CC24B
REFERENCE_SAMPLE 912	2017-12-14			Malignant peripheral nerve sheath tumour	methylation class malignant peripheral nerve sheath tumour	FFPE	Hamburg Neurology	0.6265185	201904640134_R04C01	B55A27
REFERENCE_SAMPLE 913	2018-01-18	Primary	Soft tissue, trunk, thorax, mamma	Angiosarcoma	methylation class angiosarcoma	FFPE	Nijmegen Pathology	0.480856	201959740071_R02C01	CB5827
REFERENCE_SAMPLE 914		Primary	Intracranial	Embryonal rhabdomyosarcoma	methylation class sarcoma (RMS-like)	FFPE	New York NYU Langone Pathology	0.552972333333333	200687170043_R03C02	F32608
REFERENCE_SAMPLE 915	2018-01-18	Primary	Soft tissue, trunk, thorax, mamma	Angiosarcoma	methylation class angiosarcoma	FFPE	Nijmegen Pathology	0.415548833333333	201959740085_R05C01	CB5827
REFERENCE_SAMPLE 916	2018-01-18	Primary	Soft tissue, trunk, thorax, mamma	Angiosarcoma	methylation class angiosarcoma	FFPE	Nijmegen Pathology	0.3332755	201959740085_R02C01	CB5827
REFERENCE_SAMPLE 917	2015-03-05	Metastasis	Soft tissue, head and neck, head	Rhabdomyosarcoma (spindle cell)	methylation class rhabdomyosarcoma (MYOD1)	FFPE	Heidelberg Neuropathology	0.667994833333333	3999095007_R01C01	FFB946
REFERENCE_SAMPLE 918	2017-01-12	Recurrence	Bone, head and neck	Rhabdomyosarcoma (spindle cell)	methylation class rhabdomyosarcoma (MYOD1)	KRYO	INFORM	0.5968005	201194000076_R01C01	FFB946
REFERENCE_SAMPLE 919	2018-01-11	Primary	Bone, head and neck, skull	Langerhans cell histiocytosis	methylation class Langerhans cell histiocytosis	FFPE	Münster Neuropathology	0.315942000000001	201904660103_R07C01	4D2D80
REFERENCE_SAMPLE 920	2018-01-18	Primary	Soft tissue, trunk, thorax, mamma	Angiosarcoma	methylation class angiosarcoma	FFPE	Nijmegen Pathology	0.293255	201959740071_R04C01	CB5827
REFERENCE_SAMPLE 921	2017-09-07	Recurrence	Soft tissue, head and neck, neck	Rhabdomyosarcoma (sclerosing)	methylation class rhabdomyosarcoma (MYOD1)	KRYO	INFORM	0.613626166666667	201533490047_R02C01	FFB946
REFERENCE_SAMPLE 922	2018-01-25	Primary	Soft tissue, trunk, paraspinal	Ewing´s sarcoma	methylation class Ewing´s sarcoma	FFPE	Heidelberg Neuropathology	0.489772666666667	202128330225_R06C01	2F4B81
REFERENCE_SAMPLE 923	2017-12-14	Primary	Soft tissue, trunk, paraspinal	Lipoma	methylation class lipoma	FFPE	Heidelberg Neuropathology	0.328625	201904640134_R03C01	FFF450
REFERENCE_SAMPLE 924	2017-08-10	Primary	Skin, head	Squamous cell carcinoma (cutaneous)	methylation class squamous cell carcinoma (cutaneous)	FFPE	Essen Dermatology	0.655351166666667	201530480045_R03C01	231F20
REFERENCE_SAMPLE 925	2017-08-10	Primary	Skin, head	Squamous cell carcinoma (cutaneous)	methylation class squamous cell carcinoma (cutaneous)	FFPE	Essen Dermatology	0.682207333333332	201530480041_R07C01	231F20
REFERENCE_SAMPLE 926	2017-08-10	Primary	Soft tissue, trunk, thorax, thoracic wall	Alveolar soft part sarcoma	methylation class alveolar soft part sarcoma	KRYO	INFORM	0.369093833333333	201530490035_R02C01	62C7C6
REFERENCE_SAMPLE 927	2017-08-03	Primary	Visceral, pelvis, uterus	Endometrial stromal sarcoma (low-grade)	methylation class endometrial stromal sarcoma (low grade)	FFPE	Singapore Pathology	0.506917	201530470060_R05C01	65356C
REFERENCE_SAMPLE 928	2017-06-13	Primary	Skin, head	Atypical fibroxanthoma	methylation class atypical fibroxanthoma / pleomorphic dermal sarcoma	FFPE	Friedrichshafen Dermatopathology	0.581632333333333	201465970015_R02C01	B6D995
REFERENCE_SAMPLE 929	2017-06-13	Primary	Skin, head	Atypical fibroxanthoma	methylation class atypical fibroxanthoma / pleomorphic dermal sarcoma	FFPE	Friedrichshafen Dermatopathology	0.651555	201465970014_R07C01	B6D995
REFERENCE_SAMPLE 930	2017-06-13	Primary	Skin, head	Pleomorphic dermal sarcoma	methylation class atypical fibroxanthoma / pleomorphic dermal sarcoma	FFPE	Friedrichshafen Dermatopathology	0.579376333333332	201465970013_R07C01	B6D995
REFERENCE_SAMPLE 931	2017-05-18	Primary	Soft tissue, trunk, extrauterine	Leiomyosarcoma	methylation class leiomyosarcoma	FFPE	Rotterdam Pathology	0.441399833333333	201465960048_R01C01	DDB081
REFERENCE_SAMPLE 932	2017-05-18	Primary	Soft tissue, trunk, pelvis	Epithelioid sarcoma	methylation class epithelioid sarcoma	FFPE	Kiel Pathology	0.516692166666667	201465960046_R03C01	6ABE4F
REFERENCE_SAMPLE 933	2017-04-20	Primary	Soft tissue, limbs, upper limbs, forearm	Epithelioid sarcoma, classic	methylation class epithelioid sarcoma	FFPE	Nijmegen Pathology	0.371662333333334	201465950020_R07C01	6ABE4F
REFERENCE_SAMPLE 934	2017-03-09	Primary	Soft tissue, trunk, thorax, mamma	Angiosarcoma	methylation class angiosarcoma	FFPE	Rotterdam Pathology	0.492391666666667	201465900007_R06C01	CB5827
REFERENCE_SAMPLE 935	2016-07-21	Primary	Soft tissue, limbs, upper limbs, forearm	Extraskeletal myxoid chondrosarcoma	methylation class extraskeletal myxoid chondrosarcoma	FFPE	Jena Pathology	0.5636975	200406080083_R01C01	4FB852
REFERENCE_SAMPLE 936	2016-07-07	Primary	Soft tissue, trunk, buttock	Epithelioid sarcoma	methylation class epithelioid sarcoma	FFPE	Jena Pathology	0.578639833333334	200772270038_R04C01	6ABE4F
REFERENCE_SAMPLE 937	2016-07-07	Primary	Soft tissue, limbs, lower limbs, thigh	Alveolar soft part sarcoma	methylation class alveolar soft part sarcoma	FFPE	Jena Pathology	0.466392833333334	200397870027_R05C02	62C7C6
REFERENCE_SAMPLE 938	2014-03-20	Primary	Soft tissue, spine, peripheral nerve	Schwannoma	methylation class schwannoma	FFPE	Heidelberg Neuropathology	0.420313666666667	9741950030_R05C02	9A5B33
REFERENCE_SAMPLE 939	2014-01-23	Recurrence	Bone, head and neck, skull base	Solitary fibrous tumour	methylation class solitary fibrous tumour	FFPE	Heidelberg Neuropathology	0.461797833333333	9444375033_R06C02	A5257F
REFERENCE_SAMPLE 940	2018-04-19	Primary	Intracranial	Sarcoma not otherwise specified	methylation class sarcoma (RMS-like)	FFPE	Heidelberg Neuropathology	0.534564833333333	202093110109_R07C01	F32608
REFERENCE_SAMPLE 941	2018-06-14	Primary	Visceral, pelvis, uterus	Leiomyoma	methylation class leiomyoma	FFPE	Bamberg Pathology	0.4508205	202163110082_R07C01	DED49D
REFERENCE_SAMPLE 942	2018-06-14	Primary	Visceral, pelvis, uterus	Leiomyoma	methylation class leiomyoma	FFPE	Bamberg Pathology	0.454664	202163110082_R06C01	DED49D
REFERENCE_SAMPLE 943	2018-06-14	Primary	Visceral, pelvis, uterus	Leiomyoma	methylation class leiomyoma	FFPE	Bamberg Pathology	0.456213666666667	202163110082_R05C01	DED49D
REFERENCE_SAMPLE 944	2018-06-14	Primary	Visceral, pelvis, uterus	Leiomyoma	methylation class leiomyoma	FFPE	Bamberg Pathology	0.471353666666667	202163110082_R04C01	DED49D
REFERENCE_SAMPLE 945	2018-06-14	Primary	Visceral, pelvis, uterus	Leiomyoma	methylation class leiomyoma	FFPE	Bamberg Pathology	0.4536055	202163110082_R03C01	DED49D
REFERENCE_SAMPLE 946	2018-06-14	Primary	Visceral, pelvis, uterus	Leiomyoma	methylation class leiomyoma	FFPE	Bamberg Pathology	0.463649333333334	202163110082_R01C01	DED49D
REFERENCE_SAMPLE 947	2018-06-14	Primary	Visceral, pelvis, uterus	Leiomyoma	methylation class leiomyoma	FFPE	Bamberg Pathology	0.476242166666667	202163110077_R07C01	DED49D
REFERENCE_SAMPLE 948	2018-06-14	Primary	Visceral, pelvis, uterus	Endometrial stromal sarcoma (low-grade)	methylation class endometrial stromal sarcoma (low grade)	FFPE	Heidelberg Pathology	0.528046333333334	202163110076_R08C01	65356C
REFERENCE_SAMPLE 949	2018-06-14	Primary	Visceral, pelvis, uterus	Endometrial stromal sarcoma (low-grade)	methylation class endometrial stromal sarcoma (low grade)	FFPE	Heidelberg Pathology	0.463254000000001	202163110076_R07C01	65356C
REFERENCE_SAMPLE 950	2018-06-14	Primary	Visceral, pelvis, uterus	Endometrial stromal sarcoma (low-grade)	methylation class endometrial stromal sarcoma (low grade)	FFPE	Heidelberg Pathology	0.482852	202163110076_R05C01	65356C
REFERENCE_SAMPLE 951	2018-06-14	Primary	Visceral, pelvis, uterus	Endometrial stromal sarcoma (low-grade)	methylation class endometrial stromal sarcoma (low grade)	FFPE	Heidelberg Pathology	0.486049666666667	202163110076_R03C01	65356C
REFERENCE_SAMPLE 952	2018-06-14	Primary	Visceral, pelvis, uterus	Endometrial stromal sarcoma (low-grade)	methylation class endometrial stromal sarcoma (low grade)	FFPE	Heidelberg Pathology	0.474878	202163110076_R01C01	65356C
REFERENCE_SAMPLE 953	2018-06-14	Primary	Visceral, pelvis, uterus	Endometrial stromal sarcoma (low-grade)	methylation class endometrial stromal sarcoma (low grade)	FFPE	Heidelberg Pathology	0.5272035	202163110073_R05C01	65356C
REFERENCE_SAMPLE 954	2018-06-14	Primary	Visceral, pelvis, uterus	Endometrial stromal sarcoma (low-grade)	methylation class endometrial stromal sarcoma (low grade)	FFPE	Heidelberg Pathology	0.473800833333334	202163110073_R01C01	65356C
REFERENCE_SAMPLE 955	2018-06-14	Primary	Visceral, pelvis, uterus	Endometrial stromal sarcoma (low-grade)	methylation class endometrial stromal sarcoma (low grade)	FFPE	Heidelberg Pathology	0.496525	202163110068_R07C01	65356C
REFERENCE_SAMPLE 956	2017-11-16	Primary	Soft tissue, limbs, lower limbs, foot	Clear cell sarcoma (soft tissue)	methylation class clear cell sarcoma of soft parts	FFPE	Bamberg Pathology	0.530258	201870620067_R02C01	49C1BA
REFERENCE_SAMPLE 957	2016-11-10	Recurrence	Soft tissue, limbs, upper limbs, shoulder	Clear cell sarcoma (soft tissue)	methylation class clear cell sarcoma of soft parts	FFPE	Heidelberg Pathology	0.538905833333333	200861300051_R06C01	49C1BA
REFERENCE_SAMPLE 958	2016-11-10	Primary	Soft tissue, limbs, lower limbs, foot	Clear cell sarcoma (soft tissue)	methylation class clear cell sarcoma of soft parts	FFPE	Heidelberg Pathology	0.473837	200861300051_R05C01	49C1BA
REFERENCE_SAMPLE 959	2016-11-10	Primary	Soft tissue, limbs, upper limbs, hand	Clear cell sarcoma (soft tissue)	methylation class clear cell sarcoma of soft parts	FFPE	Jena Pathology	0.526636833333333	200861300051_R04C01	49C1BA
REFERENCE_SAMPLE 960	2016-11-10	Primary	Soft tissue, limbs, lower limbs, foot	Clear cell sarcoma (soft tissue)	methylation class clear cell sarcoma of soft parts	FFPE	Jena Pathology	0.499588166666666	200861300051_R03C01	49C1BA
REFERENCE_SAMPLE 961	2016-11-10	Primary	Soft tissue, limbs, lower limbs, foot	Clear cell sarcoma (soft tissue)	methylation class clear cell sarcoma of soft parts	FFPE	Jena Pathology	0.4756505	200861300051_R02C01	49C1BA
REFERENCE_SAMPLE 962	2016-11-10	Primary	Soft tissue, limbs, lower limbs, prepatellar	Clear cell sarcoma (soft tissue)	methylation class clear cell sarcoma of soft parts	FFPE	Jena Pathology	0.508099166666666	200848860124_R01C01	49C1BA
REFERENCE_SAMPLE 963	2015-12-17	Primary	Skin, foot	Kaposi sarcoma	methylation class Kaposi sarcoma	FFPE	Jena Pathology	0.342052333333334	200325530150_R05C01	DF7D38
REFERENCE_SAMPLE 964	2015-12-17	Primary	Skin, foot	Kaposi sarcoma	methylation class Kaposi sarcoma	FFPE	Jena Pathology	0.303419	200325530150_R04C01	DF7D38
REFERENCE_SAMPLE 965	2015-12-17	Primary	Skin, elbow	Kaposi sarcoma	methylation class Kaposi sarcoma	FFPE	Jena Pathology	0.297954	200325530150_R03C01	DF7D38
REFERENCE_SAMPLE 966	2015-12-17	Primary	Skin, head	Kaposi sarcoma	methylation class Kaposi sarcoma	FFPE	Jena Pathology	0.316344833333333	200325530150_R02C01	DF7D38
REFERENCE_SAMPLE 967	2015-12-17	Primary	Skin, foot	Kaposi sarcoma	methylation class Kaposi sarcoma	FFPE	Jena Pathology	0.421369666666666	200325530150_R01C01	DF7D38
REFERENCE_SAMPLE 968	2015-12-17	Recurrence	Skin, foot	Kaposi sarcoma	methylation class Kaposi sarcoma	FFPE	Jena Pathology	0.456326	200325530149_R06C02	DF7D38
REFERENCE_SAMPLE 969	2015-12-17	Primary	Skin, foot	Kaposi sarcoma	methylation class Kaposi sarcoma	FFPE	Jena Pathology	0.323069666666667	200325530149_R05C02	DF7D38
REFERENCE_SAMPLE 970	2015-12-17	Primary	Skin, foot	Kaposi sarcoma	methylation class Kaposi sarcoma	FFPE	Jena Pathology	0.332261666666667	200325530149_R04C02	DF7D38
REFERENCE_SAMPLE 971	2015-08-20	Metastasis	Intracranial	Melanoma	methylation class melanoma (cutaneous)	FFPE	Heidelberg Neuropathology	0.613513999999999	3998568167_R05C01	000000
REFERENCE_SAMPLE 972	2015-03-05	Metastasis	Intracranial	Melanoma	methylation class melanoma (cutaneous)	FFPE	Heidelberg Neuropathology	0.495772	3999543051_R04C01	000000
REFERENCE_SAMPLE 973	2014-08-21	Metastasis	Intracranial	Melanoma	methylation class melanoma (cutaneous)	FFPE	Heidelberg Neuropathology	0.633416499999999	9969477101_R02C01	000000
REFERENCE_SAMPLE 974	2014-07-17	Metastasis	Intracranial	Melanoma	methylation class melanoma (cutaneous)	FFPE	Heidelberg Neuropathology	0.438015833333333	9969477024_R06C02	000000
REFERENCE_SAMPLE 975	2013-12-19	Metastasis	Intracranial	Melanoma	methylation class melanoma (cutaneous)	FFPE	Heidelberg Neuropathology	0.542392833333332	9420867087_R03C01	000000
REFERENCE_SAMPLE 976	2013-11-07	Metastasis	Intracranial	Melanoma	methylation class melanoma (cutaneous)	FFPE	Heidelberg Neuropathology	0.501616166666667	9406921039_R02C01	000000
REFERENCE_SAMPLE 977	2013-11-07	Metastasis	Intracranial	Melanoma	methylation class melanoma (cutaneous)	FFPE	Heidelberg Neuropathology	0.5229515	9406921038_R04C02	000000
REFERENCE_SAMPLE 978	2013-07-11	Metastasis	Intracranial	Melanoma	methylation class melanoma (cutaneous)	FFPE	Heidelberg Neuropathology	0.544820666666667	9305651055_R01C02	000000
REFERENCE_SAMPLE 979	2013-11-07	Metastasis	Intracranial	Melanoma	methylation class melanoma (cutaneous)	FFPE	Heidelberg Neuropathology	0.608891333333334	9406921038_R06C01	000000
REFERENCE_SAMPLE 980	2013-11-07	Metastasis	Intracranial	Melanoma	methylation class melanoma (cutaneous)	FFPE	Heidelberg Neuropathology	0.477903333333333	9406921038_R03C01	000000
REFERENCE_SAMPLE 981	2013-12-19	Metastasis	Intracranial	Melanoma	methylation class melanoma (cutaneous)	FFPE	Heidelberg Neuropathology	0.5771975	9420867053_R01C02	000000
REFERENCE_SAMPLE 982	2013-12-19	Metastasis	Intracranial	Melanoma	methylation class melanoma (cutaneous)	FFPE	Heidelberg Neuropathology	0.5975505	9420867053_R06C01	000000
REFERENCE_SAMPLE 983	2018-09-27	Metastasis	Soft tissue, limbs, lower limbs, muscle	Sclerosing epithelioid sarcoma	methylation class sclerosing epithelioid fibrosarcoma	FFPE	München LMU Pathology	0.648167833333334	202292310098_R08C01	560030
REFERENCE_SAMPLE 984	2018-10-30	Primary		Myopericytoma	methylation class angioleiomyoma / myopericytoma	FFPE	Nijmegen Pathology	0.457916166666667	202292320098_R08C01	F36E2B
REFERENCE_SAMPLE 985	2018-10-30	Primary	Soft tissue, limbs, lower limbs, foot	Myopericytoma	methylation class angioleiomyoma / myopericytoma	FFPE	Nijmegen Pathology	0.417525333333334	202292320098_R07C01	F36E2B
REFERENCE_SAMPLE 986	2018-10-30	Primary	Soft tissue, limbs, lower limbs, hip	Myopericytoma	methylation class angioleiomyoma / myopericytoma	FFPE	Nijmegen Pathology	0.438660666666667	202292320098_R06C01	F36E2B
REFERENCE_SAMPLE 987	2018-10-30	Primary	Soft tissue, limbs, upper limbs, elbow	Myopericytoma	methylation class angioleiomyoma / myopericytoma	FFPE	Nijmegen Pathology	0.402206833333333	203034110020_R07C01	F36E2B
REFERENCE_SAMPLE 988	2018-10-30	Primary	Soft tissue, limbs, upper limbs, hand	Myopericytoma	methylation class angioleiomyoma / myopericytoma	FFPE	Nijmegen Pathology	0.410430833333333	202292320098_R05C01	F36E2B
REFERENCE_SAMPLE 989	2018-10-30	Primary	Soft tissue, limbs, upper limbs, hand	Myopericytoma	methylation class angioleiomyoma / myopericytoma	FFPE	Nijmegen Pathology	0.435478	203033880073_R03C01	F36E2B
REFERENCE_SAMPLE 990	2018-10-30	Primary	Soft tissue, limbs, upper limbs, hand	Myopericytoma	methylation class angioleiomyoma / myopericytoma	FFPE	Nijmegen Pathology	0.441764333333333	203033880073_R02C01	F36E2B
REFERENCE_SAMPLE 991	2018-10-30	Primary	Soft tissue, limbs, lower limbs, knee	Angioleiomyoma	methylation class angioleiomyoma / myopericytoma	FFPE	Nijmegen Pathology	0.420877	203033880063_R03C01	F36E2B
REFERENCE_SAMPLE 992	2018-10-25	Primary	Soft tissue, limbs, lower limbs, leg	Angioleiomyoma	methylation class angioleiomyoma / myopericytoma	FFPE	Nijmegen Pathology	0.393293333333333	202292320054_R08C01	F36E2B
REFERENCE_SAMPLE 993	2018-10-30	Primary	Soft tissue, limbs, upper limbs, hand	Angioleiomyoma	methylation class angioleiomyoma / myopericytoma	FFPE	Nijmegen Pathology	0.375225666666667	203033880063_R01C01	F36E2B
REFERENCE_SAMPLE 994	2018-10-25	Primary	Soft tissue, limbs, upper limbs, thigh	Angioleiomyoma	methylation class angioleiomyoma / myopericytoma	FFPE	Nijmegen Pathology	0.377752166666667	202292320054_R07C01	F36E2B
REFERENCE_SAMPLE 995	2018-10-30	Primary	Soft tissue, limbs, lower limbs, knee	Angioleiomyoma	methylation class angioleiomyoma / myopericytoma	FFPE	Nijmegen Pathology	0.357078333333334	202292320101_R02C01	F36E2B
REFERENCE_SAMPLE 996	2018-10-25	Primary	Soft tissue, limbs, upper limbs, shoulder	Angioleiomyoma	methylation class angioleiomyoma / myopericytoma	FFPE	Nijmegen Pathology	0.421198	202292320054_R06C01	F36E2B
REFERENCE_SAMPLE 997	2018-10-30	Primary	Soft tissue, limbs, lower limbs, ankle	Angioleiomyoma	methylation class angioleiomyoma / myopericytoma	FFPE	Nijmegen Pathology	0.393087666666666	202292320101_R01C01	F36E2B
REFERENCE_SAMPLE 998	2018-10-30	Primary	Soft tissue, limbs, lower limbs, ankle	Angioleiomyoma	methylation class angioleiomyoma / myopericytoma	FFPE	Nijmegen Pathology	0.4188695	202292320100_R08C01	F36E2B
REFERENCE_SAMPLE 999	2018-10-30	Primary	Soft tissue, limbs, upper limbs, wrist	Angioleiomyoma	methylation class angioleiomyoma / myopericytoma	FFPE	Nijmegen Pathology	0.398012000000001	202292320100_R07C01	F36E2B
REFERENCE_SAMPLE 1000	2018-08-30	Primary	Visceral, pelvis, uterus	Endometrial stromal sarcoma (high-grade)	methylation class endometrial stromal sarcoma (high grade)	FFPE	Heidelberg Pathology	0.600854333333334	202279130003_R06C01	3C1448
REFERENCE_SAMPLE 1001	2018-08-30	Primary	Visceral, pelvis, uterus	Endometrial stromal sarcoma (high-grade)	methylation class endometrial stromal sarcoma (high grade)	FFPE	Heidelberg Pathology	0.61502	202279130003_R02C01	3C1448
REFERENCE_SAMPLE 1002	2018-08-30	Primary	Visceral, pelvis, uterus	Endometrial stromal sarcoma (high-grade)	methylation class endometrial stromal sarcoma (high grade)	FFPE	Heidelberg Pathology	0.568639833333332	202259350188_R08C01	3C1448
REFERENCE_SAMPLE 1003	2018-08-30	Primary	Visceral, pelvis, uterus	Endometrial stromal sarcoma (high-grade)	methylation class endometrial stromal sarcoma (high grade)	FFPE	Heidelberg Pathology	0.5537395	202259350187_R08C01	3C1448
REFERENCE_SAMPLE 1004	2019-01-10		Blood	Control (blood)	methylation class control (blood)	EDTA blood	MNP2.0	0.359064666666667	203049640041_R03C01	67686C
REFERENCE_SAMPLE 1005		Metastasis	Visceral, thorax, lung	Sclerosing epithelioid sarcoma	methylation class sclerosing epithelioid fibrosarcoma	FFPE	New York Memorial Sloan Kettering Cancer Center	0.4611795	202234390081_R07C01	560030
REFERENCE_SAMPLE 1006		Primary	Soft tissue, trunk, abdomen, mesentery	Sclerosing epithelioid sarcoma	methylation class sclerosing epithelioid fibrosarcoma	FFPE	New York Memorial Sloan Kettering Cancer Center	0.52653	202234390081_R04C01	560030
REFERENCE_SAMPLE 1007		Primary	Soft tissue, limbs, upper limbs, arm	Sclerosing epithelioid sarcoma	methylation class sclerosing epithelioid fibrosarcoma	FFPE	New York Memorial Sloan Kettering Cancer Center	0.525056666666668	202234390038_R01C01	560030
REFERENCE_SAMPLE 1008	2018-06-14	Metastasis	Soft tissue, trunk, thorax, mediastinum	Undifferentiated pleomorphic sarcoma	methylation class undifferentiated sarcoma	KRYO	INFORM	0.530592166666667	202163530140_R07C01	218843
REFERENCE_SAMPLE 1009	2018-06-14	Primary	Visceral, pelvis, uterus	Endometrial stromal sarcoma (high-grade)	methylation class endometrial stromal sarcoma (high grade)	FFPE	Heidelberg Pathology	0.565878833333333	202163110073_R07C01	3C1448
REFERENCE_SAMPLE 1010	2018-01-11	Primary	Soft tissue, limbs, lower limbs, groin	Well-differentiated liposarcoma	methylation class well- / dedifferentiated liposarcoma	FFPE	Luxembourg National Center of Pathology	0.394350333333334	201959740065_R01C01	FFC20D
REFERENCE_SAMPLE 1011	2017-11-23	Primary	Soft tissue, limbs, lower limbs, thigh	Undifferentiated pleomorphic sarcoma	methylation class undifferentiated sarcoma	FFPE	Bamberg Pathology	0.487083333333333	201876940198_R01C01	218843
REFERENCE_SAMPLE 1012	2017-08-03	Primary	Visceral, pelvis, uterus	Endometrial stromal sarcoma (high-grade)	methylation class endometrial stromal sarcoma (high grade)	FFPE	Singapore Pathology	0.548809166666666	201530480006_R02C01	3C1448
REFERENCE_SAMPLE 1013	2017-08-03	Primary	Visceral, pelvis, uterus	Endometrial stromal sarcoma (high-grade)	methylation class endometrial stromal sarcoma (high grade)	FFPE	Singapore Pathology	0.518054833333334	201530470060_R07C01	3C1448
REFERENCE_SAMPLE 1014		Primary	Intracranial, leptomeningeal	Undifferentiated epithelioid sarcoma not otherwise specified	methylation class sclerosing epithelioid fibrosarcoma	FFPE	Münster Neuropathology	0.478669833333333	201465910039_R05C01	560030
REFERENCE_SAMPLE 1015	2017-03-23	Primary	Soft tissue, trunk, abdomen, retroperitoneum	Well-differentiated liposarcoma	methylation class well- / dedifferentiated liposarcoma	FFPE	Rotterdam Pathology	0.364006333333334	201465900044_R02C01	FFC20D
REFERENCE_SAMPLE 1016	2017-03-09	Primary	Soft tissue, trunk, abdomen, retroperitoneum	Well-differentiated liposarcoma	methylation class well- / dedifferentiated liposarcoma	FFPE	Rotterdam Pathology	0.352329333333333	201465900014_R03C01	FFC20D
REFERENCE_SAMPLE 1017	2017-03-09	Primary	Soft tissue, trunk, abdomen, retroperitoneum	Well-differentiated liposarcoma	methylation class well- / dedifferentiated liposarcoma	FFPE	Rotterdam Pathology	0.461175166666667	201465900014_R02C01	FFC20D
REFERENCE_SAMPLE 1018	2017-03-09	Primary	Soft tissue, trunk, abdomen, retroperitoneum	Well-differentiated liposarcoma	methylation class well- / dedifferentiated liposarcoma	FFPE	Rotterdam Pathology	0.4231235	201465900013_R08C01	FFC20D
REFERENCE_SAMPLE 1019	2017-03-09	Primary	Soft tissue, trunk, thorax	Well-differentiated liposarcoma	methylation class well- / dedifferentiated liposarcoma	FFPE	Rotterdam Pathology	0.517857	201465900013_R07C01	FFC20D
REFERENCE_SAMPLE 1020	2017-03-09	Primary	Soft tissue, trunk, abdomen, retroperitoneum	Well-differentiated liposarcoma	methylation class well- / dedifferentiated liposarcoma	FFPE	Rotterdam Pathology	0.3454515	201465900013_R06C01	FFC20D
REFERENCE_SAMPLE 1021	2017-03-09	Primary	Soft tissue, trunk, abdomen, retroperitoneum	Well-differentiated liposarcoma	methylation class well- / dedifferentiated liposarcoma	FFPE	Rotterdam Pathology	0.437468999999999	201465900013_R05C01	FFC20D
REFERENCE_SAMPLE 1022	2017-03-09	Primary	Soft tissue, trunk, abdomen, retroperitoneum	Well-differentiated liposarcoma	methylation class well- / dedifferentiated liposarcoma	FFPE	Rotterdam Pathology	0.407931833333334	201465900013_R03C01	FFC20D
REFERENCE_SAMPLE 1023	2017-03-09	Primary	Soft tissue, limbs, upper limbs, forearm	Atypical lipomatous tumour	methylation class well- / dedifferentiated liposarcoma	FFPE	Rotterdam Pathology	0.383607000000001	201465900013_R01C01	FFC20D
REFERENCE_SAMPLE 1024	2017-03-09	Primary	Soft tissue, trunk, abdomen, retroperitoneum	Well-differentiated liposarcoma	methylation class well- / dedifferentiated liposarcoma	FFPE	Rotterdam Pathology	0.3137075	201465900009_R08C01	FFC20D
REFERENCE_SAMPLE 1025	2017-03-09	Primary	Soft tissue, limbs, lower limbs, knee	Atypical lipomatous tumour	methylation class well- / dedifferentiated liposarcoma	FFPE	Rotterdam Pathology	0.352204833333334	201465900009_R05C01	FFC20D
REFERENCE_SAMPLE 1026	2017-03-02		Soft tissue, head and neck, head	Undifferentiated pleomorphic sarcoma	methylation class undifferentiated sarcoma	FFPE	Freiburg Neuropathology	0.486191833333333	201332340120_R08C01	218843
REFERENCE_SAMPLE 1027	2017-02-23	Metastasis	Soft tissue, trunk, thorax, paraspinal	Endometrial stromal sarcoma (high-grade)	methylation class endometrial stromal sarcoma (high grade)	FFPE	Heidelberg Neuropathology	0.629028666666665	200992340016_R06C01	3C1448
REFERENCE_SAMPLE 1028	2017-01-12		Soft tissue, trunk, abdomen, retroperitoneum	Undifferentiated sarcoma	methylation class undifferentiated sarcoma	FFPE	Jena Pathology	0.460202833333333	201194000168_R06C01	218843
REFERENCE_SAMPLE 1029	2016-12-01	Metastasis	Soft tissue, trunk, abdomen	Sclerosing epithelioid sarcoma	methylation class sclerosing epithelioid fibrosarcoma	FFPE	PTT2.0	0.625471333333334	200511510045_R01C01	560030
REFERENCE_SAMPLE 1030	2016-08-11	Primary	Soft tissue, trunk, thorax, paravertebral	Undifferentiated pleomorphic sarcoma	methylation class undifferentiated sarcoma	FFPE	Jena Pathology	0.492506666666667	200790260059_R03C01	218843
REFERENCE_SAMPLE 1031	2016-08-04	Primary	Soft tissue, trunk, abdominal wall	Undifferentiated pleomorphic sarcoma	methylation class undifferentiated sarcoma	FFPE	Jena Pathology	0.402462833333334	200772300036_R04C01	218843
REFERENCE_SAMPLE 1032	2016-08-04	Primary	Soft tissue, limbs, lower limbs, thigh, subcutis	Undifferentiated pleomorphic sarcoma	methylation class undifferentiated sarcoma	FFPE	Jena Pathology	0.4465615	200772300036_R02C01	218843
REFERENCE_SAMPLE 1033	2016-08-04	Primary	Soft tissue, limbs, upper limbs, shoulder girdle	Undifferentiated pleomorphic sarcoma	methylation class undifferentiated sarcoma	FFPE	Jena Pathology	0.477176666666666	200772300036_R01C01	218843
REFERENCE_SAMPLE 1034	2016-06-30	Primary	Soft tissue, limbs, lower limbs, leg	Myxofibrosarcoma	methylation class undifferentiated sarcoma	FFPE	Jena Pathology	0.502051666666667	200397860108_R01C02	218843
REFERENCE_SAMPLE 1035	2016-04-21	Primary	Soft tissue, limbs, lower limbs, leg	Myxofibrosarcoma	methylation class undifferentiated sarcoma	FFPE	Jena Pathology	0.343291500000001	200397860030_R03C01	218843
REFERENCE_SAMPLE 1036	2016-04-21	Primary	Soft tissue, trunk, thoracic wall	Myxofibrosarcoma	methylation class undifferentiated sarcoma	FFPE	Jena Pathology	0.508577833333333	200397860029_R01C01	218843
REFERENCE_SAMPLE 1037	2015-08-20	Primary	Soft tissue, limbs, upper limbs, shoulder girdle	Pleomorphic liposarcoma	methylation class undifferentiated sarcoma	FFPE	Heidelberg Pathology	0.427838166666667	3998568104_R03C01	218843
REFERENCE_SAMPLE 1038	2015-08-20	Primary	Soft tissue, limbs, lower limbs, knee	Myxofibrosarcoma	methylation class undifferentiated sarcoma	FFPE	Heidelberg Pathology	0.460929333333333	3998568099_R05C02	218843
REFERENCE_SAMPLE 1039	2015-08-20	Primary	Soft tissue, trunk, buttock	Pleomorphic liposarcoma	methylation class undifferentiated sarcoma	FFPE	Heidelberg Pathology	0.463927	3998568099_R04C02	218843
REFERENCE_SAMPLE 1040	2015-08-20	Primary	Soft tissue, limbs, lower limbs, thigh	Pleomorphic liposarcoma	methylation class undifferentiated sarcoma	FFPE	Heidelberg Pathology	0.45908	3998568099_R03C02	218843
REFERENCE_SAMPLE 1041	2015-08-06	Recurrence	Soft tissue, trunk, paravertebral	Myxofibrosarcoma	methylation class undifferentiated sarcoma	FFPE	Jena Pathology	0.440097166666667	3998546134_R01C01	218843
REFERENCE_SAMPLE 1042	2015-08-06	Primary	Soft tissue, limbs, lower limbs, thigh	Myxofibrosarcoma	methylation class undifferentiated sarcoma	FFPE	Jena Pathology	0.455206833333333	3998546133_R05C02	218843
REFERENCE_SAMPLE 1043	2015-08-06	Primary	Soft tissue, limbs, lower, limbs, leg	Myxofibrosarcoma	methylation class undifferentiated sarcoma	FFPE	Jena Pathology	0.342481666666667	3998546133_R02C02	218843
REFERENCE_SAMPLE 1044	2016-11-10	Recurrence	Soft tissue, trunk, abdomen, retroperitoneum	Dedifferentiated liposarcoma	methylation class well- / dedifferentiated liposarcoma	FFPE	Jena Pathology	0.325147666666667	200848860119_R01C01	FFC20D
REFERENCE_SAMPLE 1045	2016-11-10	Recurrence	Soft tissue, trunk, abdomen	Dedifferentiated liposarcoma	methylation class well- / dedifferentiated liposarcoma	FFPE	Jena Pathology	0.4105525	200848860112_R08C01	FFC20D
REFERENCE_SAMPLE 1046	2015-04-29	Primary	Soft tissue, trunk, abdomen, retroperitoneum	Dedifferentiated liposarcoma	methylation class well- / dedifferentiated liposarcoma	FFPE	Cologne Pathology	0.350053000000001	3998909064_R04C01	FFC20D
REFERENCE_SAMPLE 1047	2015-04-29	Primary	Soft tissue, trunk, abdomen, retroperitoneum	Dedifferentiated liposarcoma	methylation class well- / dedifferentiated liposarcoma	FFPE	Cologne Pathology	0.387329000000001	3998909064_R02C01	FFC20D
REFERENCE_SAMPLE 1048	2015-04-16	Primary	Soft tissue, trunk, abdomen, retroperitoneum	Dedifferentiated liposarcoma	methylation class well- / dedifferentiated liposarcoma	FFPE	Heidelberg Pathology	0.3748795	3998909004_R03C01	FFC20D
REFERENCE_SAMPLE 1049	2015-04-16	Primary	Soft tissue, trunk, abdomen, retroperitoneum	Dedifferentiated liposarcoma	methylation class well- / dedifferentiated liposarcoma	FFPE	Heidelberg Pathology	0.526103666666667	3998909001_R03C01	FFC20D
REFERENCE_SAMPLE 1050	2015-02-05	Metastasis	Soft tissue, head and neck, head, retrobulbar	Leiomyosarcoma	methylation class leiomyosarcoma	FFPE	Heidelberg Neuropathology	0.5506505	3999834063_R06C02	DDB081
REFERENCE_SAMPLE 1051	2014-03-27	Primary	Intracranial	Sclerosing epithelioid sarcoma	methylation class sclerosing epithelioid fibrosarcoma	FFPE	Heidelberg Neuropathology	0.609679999999999	9741950091_R01C01	560030
REFERENCE_SAMPLE 1052	2015-09-17	Primary	Soft tissue, limbs, upper limbs, forearm	Pleomorphic liposarcoma	methylation class undifferentiated sarcoma	FFPE	Heidelberg Pathology	0.4881475	101231000037_R03C02	218843
REFERENCE_SAMPLE 1053	2015-09-17	Primary	Soft tissue, limbs, lower limbs, thigh	Undifferentiated pleomorphic sarcoma	methylation class undifferentiated sarcoma	FFPE	Heidelberg Pathology	0.334450166666667	101231000037_R02C02	218843
REFERENCE_SAMPLE 1054	2013-08-15	Recurrence	Soft tissue, trunk, abdomen	Dedifferentiated liposarcoma	methylation class well- / dedifferentiated liposarcoma	FFPE	Heidelberg Pathology	0.3175175	9373551042_R03C01	FFC20D
REFERENCE_SAMPLE 1055	2013-08-15	Recurrence	Soft tissue, trunk, abdomen, retroperitoneum	Dedifferentiated liposarcoma	methylation class well- / dedifferentiated liposarcoma	FFPE	Heidelberg Pathology	0.332408666666667	9373551042_R02C01	FFC20D
REFERENCE_SAMPLE 1056	2013-08-15	Recurrence	Soft tissue, trunk, abdomen, retroperitoneum	Dedifferentiated liposarcoma	methylation class well- / dedifferentiated liposarcoma	FFPE	Heidelberg Pathology	0.500415666666666	9373551039_R04C02	FFC20D
REFERENCE_SAMPLE 1057	2019-01-10		Blood	Control (blood)	methylation class control (blood)	EDTA blood	Heidelberg Neuropathology	0.341905166666667	203049640040_R07C01	67686C
REFERENCE_SAMPLE 1058	2019-01-10		Blood	Control (blood)	methylation class control (blood)	EDTA blood	PTT2.0	0.344425333333334	203049640040_R08C01	67686C
REFERENCE_SAMPLE 1059	2019-01-10		Blood	Control (blood)	methylation class control (blood)	EDTA blood	PTT2.0	0.399358833333334	203049640041_R01C01	67686C
REFERENCE_SAMPLE 1060	2019-01-10		Blood	Control (blood)	methylation class control (blood)	EDTA blood	MNP2.0	0.325748333333334	203049640041_R02C01	67686C
REFERENCE_SAMPLE 1061	2019-01-10		Blood	Control (blood)	methylation class control (blood)	EDTA blood	MNP2.0	0.299975333333334	203049640041_R04C01	67686C
REFERENCE_SAMPLE 1062	2019-01-10		Blood	Control (blood)	methylation class control (blood)	EDTA blood	MNP2.0	0.325041666666667	203049640041_R05C01	67686C
REFERENCE_SAMPLE 1063	2019-01-10		Blood	Control (blood)	methylation class control (blood)	EDTA blood	MNP2.0	0.354173666666667	203049640041_R06C01	67686C
REFERENCE_SAMPLE 1064	2019-01-10		Blood	Control (blood)	methylation class control (blood)	EDTA blood	MNP2.0	0.364768166666667	203049640041_R07C01	67686C
REFERENCE_SAMPLE 1065	2019-01-10		Blood	Control (blood)	methylation class control (blood)	EDTA blood	INFORM	0.329732	203049640041_R08C01	67686C
REFERENCE_SAMPLE 1066	2016-11-21	Primary	Bone, limbs, lower limbs	Angiomatoid fibrous histiocytoma	methylation class angiomatoid fibrous histiocytoma	FFPE	Kiel Pathology	0.348889	200928190151_R03C01	9CD089
REFERENCE_SAMPLE 1067	2017-05-15	Primary	Bone, spine	Epithelioid haemangioendothelioma	methylation class epithelioid haemangioendothelioma	FFPE	Nijmegen Pathology	0.401570833333333	201465950038_R03C01	FE8C17
REFERENCE_SAMPLE 1068	2017-05-15	Primary	Soft tissue, trunk, paravertebral	Epithelioid haemangioendothelioma	methylation class epithelioid haemangioendothelioma	FFPE	Nijmegen Pathology	0.412693833333334	201465950038_R06C01	FE8C17
REFERENCE_SAMPLE 1069	2017-05-01	Primary	Visceral, thorax, lung	Epithelioid haemangioendothelioma	methylation class epithelioid haemangioendothelioma	FFPE	Nijmegen Pathology	0.459779833333333	201414140114_R08C01	FE8C17
REFERENCE_SAMPLE 1070	2014-05-30		Soft tissue, trunk, thorax	Rhabdomyosarcoma (spindle cell)	methylation class rhabdomyosarcoma (MYOD1)	FFPE	Heidelberg Neuropathology	0.569718	9533774023_R03C02	FFB946
REFERENCE_SAMPLE 1071	2016-11-18	Recurrence	Lymph node	Rhabdomyosarcoma (embryonal)	methylation class rhabdomyosarcoma (MYOD1)	KRYO	INFORM	0.4484275	200325530093_R04C02	FFB946
REFERENCE_SAMPLE 1072	2017-10-23	Metastasis	Bone, spine	Rhabdomyosarcoma (embryonal)	methylation class rhabdomyosarcoma (MYOD1)	KRYO	INFORM	0.566919333333334	201869680016_R05C01	FFB946
REFERENCE_SAMPLE 1073	2018-05-20	Recurrence	Intracranial, leptomeningeal	Rhabdomyosarcoma (spindle cell)	methylation class rhabdomyosarcoma (MYOD1)	FFPE	Heidelberg Neuropathology	0.631318666666666	202273260014_R03C01	FFB946
REFERENCE_SAMPLE 1074	2018-09-27	Primary	Visceral, pelvis, uterus	Endometrial stromal sarcoma (high-grade)	methylation class endometrial stromal sarcoma (high grade)	FFPE	München LMU Pathology	0.655983499999999	202292310098_R05C01	3C1448
REFERENCE_SAMPLE 1075	2018-08-09	Primary	Soft tissue, limbs, upper limbs, finger	Nodular fasciitis	methylation class nodular fasciitis	FFPE	München LMU Pathology	0.370864333333333	202250800134_R08C01	FACAD1
REFERENCE_SAMPLE 1076	2016-11-03	Primary	Soft tissue, trunk, thorax, thracic wall	Nodular fasciitis	methylation class nodular fasciitis	FFPE	Kiel Pathology	0.372626166666666	200848860106_R02C01	FACAD1
REFERENCE_SAMPLE 1077	2016-11-03	Primary	Soft tissue, head and neck	Nodular fasciitis	methylation class nodular fasciitis	FFPE	Kiel Pathology	0.346608	200848860106_R07C01	FACAD1
