# Supplementary material for: Sarcoma classification by DNA methylation profiling
Source: Nat Commun. 2021 Jan 21;12:498. doi: 10.1038/s41467-020-20603-4 (PMC7819999; doi:10.1038/s41467-020-20603-4)
Supplement: Supplementary file 5 — Supplementary Data 2 [file 41467_2020_20603_MOESM5_ESM.xlsx]

## Sheet: Tabelle1
Methylation Classes and Methylation Class Families					Clinical Data							Additional Information
Methylation Class Name (in alphabetical order)	Methylation Class Name Abbreviated	Methylation Class Family	Methylation Class Family (MCF) Name Abbreviated	Methylation Class Category: • Category 1: methylation class equivalent to WHO entity • Category 2: methylation class subgroup of WHO entity • Category 3: methylation class not equivalent to unique WHO entity, combining entities • Category 4: methylation class not recognized as entity by WHO	Group Size (n)	Age at Operation Median (Range) in years	Male / Female Ratio	Most Frequent histological Diagnosis of Reference Tumors in Methylation Class (n and % of Class)	Second Most Frequent histological Diagnosis of Reference Tumors in Methylation Class (n and % of Class)	Tumor Localization (% of Class; Simplified, for more data see Extended Data Table 2)	Class Summary	Related Publications	Figure Colour Code
methylation class alveolar soft part sarcoma	ASPS	not applicable	not applicable	category 1	16	15 (3-60)	1.28571	alveolar soft part sarcoma (16; 100%)	not applicable	soft tissue of the limbs (62%), of the trunk (13%); others (25%)	The methylation class "alveolar soft part sarcoma" is based on tumours with the histological diagnosis of alveolar soft part sarcoma. Location is the soft tissue in all cases; median age is 15 years (age range 3 to 60). Cases of this class consistently carry a ASPSCR1-TFE1 gene fusion. Most cases show a flat profile in copy number analysis.	Koelsche et al., Mod Pathol. 2018 PMID: 29572501	#62C7C6
methylation class angioleiomyoma / myopericytoma	ALMO/MPC	not applicable	not applicable	category 3	16	50 (25-87)	1.28571	angioleiomyoma (9; 56%)	myopericytoma (7; 44%)	soft tissue of the limbs (100%)	The methylation class "angioleiomyoma / myopericytoma" is based on tumours with the histological diagnosis of angioleiomyoma and myopericytoma. Cases of this class most commonly arise in the soft tissue of the limbs; median age is 50 years (age range 25 to 87). Most cases show a flat profile in copy number analysis.	Tomassen et al., Ann Diagn Pathol. 2019 PMID: 31202195	#F36E2B
methylation class angiomatoid fibrous histiocytoma	AFH	not applicable	not applicable	category 1	8	11 (6-13)	0.6	angiomatoid fibrous histiocytoma (8; 100%)	not applicable	soft tissue (3/5); bone (1/5); skin (1/5)	The methylation class "angiomatoid fibrous histiocytoma" is based on tumours with the histological diagnosis of angiomatoid fibrous histiocytoma. Location is the soft tissue in all cases; median age is 11 years (age range 6 to 13). Cases of this class frequently carry a EWSR1-CREB1 gene fusion and most cases show a flat profile in copy number analysis.	Koelsche et al., J Cancer Res Clin Oncol. PMID: 30895378	#9CD089
methylation class angiosarcoma	AS	not applicable	not applicable	category 1	37	73 (38-98)	0.44	angiosarcoma (37; 100%)	not applicable	soft tissue of the breast (49%); skin of the head region (30%); visceral organs (8%); others (21%)	The methylation class "angiosarcoma" is based on tumours with the histological diagnosis of angiosarcoma. Location is the soft tissue (including skin) most commonly of the radiated mamma (51%), or the skin of the head region (30%); median age is 73 years (age range 38 to 99). The copy number profile shows numerous alterations with a frequent gain of chromosome arm 1q (>50%), gains of chromosome 7…	Weidema et al., Clin Cancer Res. 2019 PMID: 31562204	#CB5827
methylation class atypical fibroxanthoma / pleomorphic dermal sarcoma	AFX/PDS	not applicable	not applicable	category 3	14	82 (60-99)	12	pleomorphic dermal sarcoma (9/14; 64%)	atypical fibroxanthoma (5/14; 36%)	skin of the head and neck region (100%)	The methylation class "atypical fibroxanthoma / pleomorphic dermal sarcoma" is based on tumours with the histological diagnosis of atypical fibroxanthoma and pleomorphic dermal sarcoma. These tumours are almost always located in the actinically-damaged skin of the head and neck region; median age is 82 years (age range 60 to 99); striking predominance in males. Copy number alterations typically i…	Koelsche et al., Clin Sarcoma Res. 2019 PMID: 31202195	#B6D995
methylation class chondroblastoma	CB	not applicable	not applicable	category 1	10	17 (14-41)	2.33333	chondroblastoma (10; 100%)	not applicable	tubular bones of the limbs (70%); talus (30%)	The methylation class "chondroblastoma" is based on tumours with the histological diagnosis of chondroblastoma. Cases of this class most commonly arise in tubular bones of the limbs; median age is 17 years (age range 14 to 41). Recurrent chromosomal alterations are not observed and most cases show a flat profile in copy number analysis.		#A3B1DA
methylation class clear cell sarcoma of soft parts	CCS	not applicable	not applicable	category 1	7	56 (18-78)	0.75	clear cell sarcoma of soft parts (7; 100%)	not applicable	soft tissue of the limbs (100%)	The methylation class "clear cell sarcoma of soft parts" is based on tumours with the histological diagnosis of clear cell sarcoma of the soft tissue. Location is often the soft tissue of the limbs. Median age is 56 years (age range 18 to 78). A rearrangement of EWSR1 with ATF1 is characteristic for this methylation class. The copy number analysis shows sparse alterations with a recurrent gain on…	Koelsche et al., J Cancer Res Clin Oncol. PMID: 30895378	#49C1BA
methylation class clear cell sarcoma of the kidney	CCSK	methylation class family sarcoma with BCOR alteration	MCF SARC (BCOR)	category 1	11	N/A	4.5	clear cell sarcoma of the kidney (11; 100%)	not applicable	kidney (7/7)	The methylation class "clear cell sarcoma (kidney)" is based on tumours with the histological diagnosis of clear cell sarcoma of the kidney. The BCOR internal tandem duplication is characteristic for this methylation class. The copy number analysis shows sparse to numerous alterations with losses on chromosome 3, 4, 6 and 8 (>40% each).	Koelsche et al., Mod Pathol. 2018 PMID: 29572501	#6dc9c3
methylation class chondrosarcoma (clear cell)	CSA (CC)	not applicable	not applicable	category 1	7	40 (22-49)	6	clear cell chondrosarcoma (7; 100%)	not applicable	bone of the limbs (6/7); skull base (1/7)	The methylation class "chondrosarcoma (clear cell)" is based on tumours with the histological diagnosis of clear cell chondrosarcoma. Location is most commonly a tubular bone of the limbs; median age is 40 years (age range 22 to 49); predominance in males. Copy number analysis frequently shows a gain of chromosome 5 (>50%).		#004892
methylation class extraskeletal myxoid chondrosarcoma	EMCS	not applicable	not applicable	category 1	10	54 (39-79)	1	extraskeletal myxoid chondrosarcoma (10; 100%)	not applicable	soft tissue of the limbs (90%), pelvis (10%)	The methylation class "extraskeletal myxoid chondrosarcoma" is based on tumours with the histological diagnosis of extraskeletal myxoid chondrosarcoma. Cases of this class most commonly arise in the soft tissue of the limbs; median age is 55 years (age range 39 to 79). A rearrangement of NR4A3, frequently with EWSR1, is characteristic for this methylation class. Recurrent chromosomal alterations …	Koelsche et al., J Cancer Res Clin Oncol. PMID: 30895378	#4FB852
methylation class chondrosarcoma (group A)	CSA (A)	methylation class family chondrosarcoma	MCF CSA	category 2	9	63 (42-82)	2	conventional chondrosarcoma (9; 100%)	not applicable	bone of the spine (3/10), of head and neck (3/10), of the thorax (3/10)	The methylation class "chondrosarcoma (group A)" is based on tumours with the histological diagnosis of conventional chondrosarcoma. Location can possibly be any bone; median age is 63 years (age range 42 to 82). Cases of this methylation class are IDH1/2 wild type. Copy number alterations are predominantly whole-chromosome losses and typically involve chromosome 1 (>80%), 6 (>80%), 10 (>80%), 13…		#005DA4
methylation class chondrosarcoma (group B)	CSA (B)	methylation class family chondrosarcoma	MCF CSA	category 2	9	59 (30-82)	0.5	conventional chondrosarcoma (9; 100%)	not applicable	bone of the spine (3/9), of head and neck (2/9), of the thorax (3/10), of the limbs (1/10)	The methylation class "chondrosarcoma (group B)" is based on tumours with the histological diagnosis of conventional chondrosarcoma. Location can possibly be any bone; median age is 59 years (age range 30 to 82). Most cases of this methylation class are IDH1/2 wild type (~80%). The copy number analysis shows numerous alterations with a frequent gain of chromosome 19 (>50%) and losses on chromosom…		#326392
methylation class chondrosarcoma (IDH group A)	CSA (IDH A)	methylation class family chondrosarcoma (IDH)	MCF CSA (IDH)	category 2	29	45 (17-73)	0.526316	conventional chondrosarcoma (29; 100%)	not applicable	bone of the skull base (>90%)	The methylation class "chondrosarcoma (IDH mutant group A)" is based on tumours with the histological diagnosis of conventional chondrosarcoma. Location is most frequently the skull base; median age is 45 years (age range 17 to 73). Cases of this methylation class carry a mutation in either IDH1 or IDH2. Recurrent chromosomal alterations are not observed and most cases show a flat profile in copy…		#6282C2
methylation class chondrosarcoma (IDH group B)	CSA (IDH B)	methylation class family chondrosarcoma (IDH)	MCF CSA (IDH)	category 2	13	51 (16-79)	0.444444	conventional chondrosarcoma (13; 100%)	not applicable	bone of the limbs (>90%)	The methylation class "chondrosarcoma (IDH mutant group B)" is based on tumours with the histological diagnosis of conventional chondrosarcoma. Location is predominantly the limbs; median age is 51 years (age range 16 to 79). Cases of this methylation class mostly carry a mutation in either IDH1 or IDH2. Recurrent chromosomal alterations are not observed and most cases show a flat profile in copy…		#1B75BC
methylation class chondrosarcoma (mesenchymal)	CSA (MES)	not applicable	not applicable	category 1	9	19 (15-51)	0.5	mesenchymal chondrosarcoma (9; 100%)	not applicable	skeletal (6/8) and extraskeletal (2/8)	The methylation class "chondrosarcoma (mesenchymal)" is based on tumours with the histological diagnosis of mesenchymal chondrosarcoma. Location can be skeletal and extraskeletal; median age is 19 years (age range 15 to 51). Cases of this class frequently carry a HEY1-NCOA2 gene fusion. The copy number analysis shows sparse alterations with a recurrent gain of chromosome arm 12q (>30%) and loss o…	Koelsche et al., Mod Pathol. 2018 PMID: 29572501	#4B5DAA
methylation class chordoma	CHORD	not applicable	not applicable	category 1	59	58 (14-79)	1.10714	chordoma (59; 100%)	not applicable	bone of the skull base (90%) or spine (10%)	The methylation class "chordoma" is based on tumours with the histological diagnosis of chordoma. Location is the axial region mostly affecting the skull base; median age is 58 years (age range 14 to 79). The copy number analysis shows numerous alterations with a frequent gain of chromosome arm 1q (60%) and chromosome 7. Losses frequently involve chromosome arm 1p (60%), chromosome 3, 13 and 14 (…		#1F3761
methylation class chordoma (dedifferentiated)	CHORD (DD)	not applicable	not applicable	category 2	8	7 (1-17)	0.6	poorly differentiated chordoma (7/8; 88%)	chordoma (1/8; 12%)	bone of the skull base or spine	The methylation class "chordoma (dedifferentiated)" is based on tumours with the histological diagnosis of poorly differentiated chordoma. Location is mostly the skull base; median age is 7 years (age range 1 to 17). Copy number analysis shows a recurrent deletion of the SMARCB1 locus on chromosome arm 22q (>50%). Otherwise, the copy number profile is flat. All cases of this methylation class lac…	Hasselblatt et al., Acta Neuropathol. 2016 PMID: 27067307	#172948
methylation class control (blood)	CTRL (BLOOD)	not applicable	not applicable	not applicable	10	13 (11-58)	0.666667	blood (10/10; 100%)	not applicable	peripheral blood	The methylation class "control (blood)" is comprised of normal tissue samples from peripheral blood. In case tumour samples display this molecular pattern, it is typically an indication of low tumour cell content in the analysed material and indicates that the extracted DNA is likely not suitable for classification by methylation profiling.		#67686C
methylation class control (muscle tissue)	CTRL (MUS)	not applicable	not applicable	not applicable	8	46 (20-61)	7	normal skeletal muscle of the extremities (8; 100%)	not applicable	skeletal muscle (8/8)	The methylation class " control (muscle tissue)" is comprised of normal tissue samples from skeletal muscle. In case tumour samples display this molecular pattern, it is typically an indication of low tumour cell content in the analysed material and indicates that the extracted DNA is likely not suitable for classification by methylation profiling.		#7C7E82
methylation class control (reactive tissue)	CTRL (REA)	not applicable	not applicable	not applicable	10	66 (58-82)	0.428571	granulation tissue (10; 100%)	not applicable	soft tissue of the paraspinal region (100%)	The methylation class "control (reactive tissue)" is comprised of granulation tissue samples originated from vertebral disc prolapses. In case tumour samples display this molecular pattern, it is typically an indication of low tumour cell content in the analysed material and indicates that the extracted DNA is likely not suitable for classification by methylation profiling.	Koelsche et al., Mod Pathol. 2018 PMID: 29572501	#CACBCD
methylation class dermatofibrosarcoma protuberans	DFSP	not applicable	not applicable	category 1	37	33 (2-72)	0.85	dermatofibrosarcoma protuberans (37; 100%)	not applicable	skin of the limbs (>40%) and the trunk (>20%)	The methylation class "dermatofibrosarcoma protuberans" is based on tumours with the histological diagnosis of dermatofibrosarcoma protuberans. Location is the skin and subcutaneous soft tissue of the limbs; median age is 33 years (age range 2 to 72). The COL1A1-PDGFB fusion gene based on a supernumerary ring chromosome comprising sequences of chromosomes 17q and 22q is characteristic for cases o…	Koelsche et al., Mod Pathol. 2018 PMID: 29572501	#C64A9B
methylation class desmoid-type fibromatosis	DTFM	not applicable	not applicable	category 1	13	50 (30-71)	0.444444	desmoid-type fibromatosis (13; 100%)	not applicable	soft tissue of the trunk (>80%)	The methylation class "desmoid-type fibromatosis" is based on tumours with the histological diagnosis of desmoid-type fibromatosis. Location is frequently the trunk; median age is 50 years (age range 30 to 71). Cases of this class often present with an abnormal nuclear accumulation of ß-catenin. Recurrent chromosomal alterations are not observed and most cases show a flat profile in copy number a…		#DB6E9D
methylation class desmoplastic small round cell tumour	DSRCT	not applicable	not applicable	category 1	26	17 (6-46)	12	desmoplastic small round cell tumour (26; 100%)	not applicable	soft tissue of the trunk (>90%)	The methylation class "desmoplastic small round cell tumour" is based on tumours with the histological diagnosis of desmoplastic small round cell tumour. Location is mostly the trunk; median age is 17 years (age range 6 to 46); striking predominance in males. Cases of this class consistently carry an EWSR1-WT1 gene fusion. A gain of chromosome arm 1q, 3, 5 and/or 21q can be observed in up to 50% …	Koelsche et al., Mod Pathol. 2018 PMID: 29572501 Koelsche et al., J Cancer Res Clin Oncol. PMID: 30895378	#44BDA4
methylation class endometrial stromal sarcoma (high grade)	ESS (HG)	methylation class family sarcoma with BCOR alteration	MCF SARC (BCOR)	category 1	9	51 (26-89)	female	high-grade endometrial stromal sarcoma (9; 100%)	not applicable	uterus (100%)	The methylation class "endometrial stromal sarcoma high-grade)" is based on tumours with the histological diagnosis of high-grade endometrial stromal sarcoma. Location is the uterus, if not associated with an extrauterine endometriosis; median age is 50 years (age range 26 to 89). Cases of this class frequently carry rearrangements involving YWHAE, FAM22 or BCOR. Copy number analysis shows recurr…	Kommoss et al., J Cancer Res Clin Oncol. 2020 PMID: 31768620	#3C1448
methylation class endometrial stromal sarcoma (low grade)	ESS (LG)	not applicable	not applicable	category 1	16	48 (39-71)	female	low-grade endometrial stromal sarcoma (16; 100%)	not applicable	uterus (100%)	The methylation class "endometrial stromal sarcoma (low-grade)" is based on tumours with the histological diagnosis of low-grade endometrial stromal sarcoma. Location is the uterus, if not associated with an extrauterine endometriosis; median age is 48 years (age range 39 to 71). Cases of this class frequently carry rearrangements involving JAZF1, SUZ12 or PHF1. Copy number analysis shows recurre…	Kommoss et al., J Cancer Res Clin Oncol. 2020 PMID: 31768620	#65356C
methylation class epithelioid haemangioendothelioma	EHE	not applicable	not applicable	category 1	9	55 (10-85)	1.25	epithelioid hemangioendothelioma (9;100%)	not applicable	soft tissue (7/9), visceral (1/9) and bone (1/9)	The methylation class "epithelioid hemangioendothelioma" is based on tumours with the histological diagnosis of epithelioid hemangioendothelioma. Location is soft tissue and visceral, but epithelioid hemangioendothelioma may also arise in the skeleton; median age is 55 years (age range 10 to 85). Cases of this class characteristically carry a WWTR1-CAMTA1 gene fusion or less frequently a YAP1-TFE…		#FE8C17
methylation class epithelioid sarcoma	ES	not applicable	not applicable	category 1	18	37 (12-68)	2	epithelioid sarcoma (18; 100%)	not applicable	soft tissue of the limbs (>70%)	The methylation class "epithelioid sarcoma" is based on tumours with the histological diagnosis of epithelioid sarcoma, either classic or proximal-type. Location is frequently the extremity; median age is 37 years (age range 12 to 68). Copy number analysis shows lossses on chromosome 22 (> 70%) and 8p (40%). All but one case of this methylation class, which carries a SMARCA4 mutation, lack nuclea…	Koelsche et al., Mod Pathol. 2018 PMID: 29572501	#6ABE4F
methylation class Ewing´s sarcoma	EWS	not applicable	not applicable	category 1	37	19 (3-63)	1.05556	Ewing´s sarcoma (37; 100%)	not applicable	skeletal (68%) and extraskeletal (32%)	The methylation class Ewing´s sarcoma" is based on tumours with a histological small blue round cell phenotype. Location is frequently skeletal, but extraskeletal sites may be prevalent; median age is 19 years (age range 3 to 66). Cases of this class consistently carry a gene fusion between TET- and ETS gene family members mostly resulting in a EWSR1-FLI1 fusion gene. A gain of chromosome 8 can b…	Koelsche et al., Mod Pathol. 2018 PMID: 29572501	#2F4B81
methylation class fibrous dysplasia	FDY	not applicable	not applicable	category 1	12	34 (15-61)	0.714286	fibrous dysplasia (12; 100%)	not applicable	skeletal (100%)	The methylation class "fibrous dysplasia" is based on tumours with the histological diagnosis of fibrous dysplasia, either in its monostotic or polyostotic form. Location is the skeleton, frequently a bone of the extremities; median age is 34 years (age range 15 to 61). Cases of this class consistenly carry a GNAS hotspot mutation at codon 201. Recurrent chromosomal alterations are not observed a…		#5B4099
methylation class gastrointestinal stromal tumour	GIST	not applicable	not applicable	category 1	48	65 (30-94)	1.28571	gastrointestinal stromal tumor (48; 100%)	not applicable	stomach (>60%); intestine (25%)	The methylation class "gastrointestinal stromal tumour" is based on tumours with the histological diagnosis of gastrointestinal stromal tumour. Location is mostly the gastrointestinal tract; median age is 65 years (age range 30 to 94). Cases of this class frequently carry a KIT or PDGFRA mutation. Copy number analysis show frequent losses on chromosome 14 (>70%), 1p (40%) and 22q (>50%).		#D0A82F
methylation class giant cell tumour of bone	GCTB	not applicable	not applicable	category 1	9	29 (22-75)	0.5	giant cell tumour of bone (9; 100%)	not applicable	epiphyseal-metaphyseal region of long tubular bones (100%)	The methylation class "giant cell tumour of bone" is based on tumours with the histological diagnosis of giant cell tumour of bone. Cases mostly arise in the epiphyseal-metaphyseal region of long tubular bones; median age is 29 years (age range 22 to 75). Cases of this class consistenly carry a H3F3A G34W/L hotspot mutation. Recurrent chromosomal alterations are not observed and most cases show a…	Koelsche et al., Clin Sarcoma Res. 2017 PMID: 28484590	#1983C3
methylation class infantile fibrosarcoma	IFS	not applicable	not applicable	category 1	14	<1	1.8	infantile fibrosarcoma (14; 100%)	not applicable	soft tissue (100%)	The methylation class "infantile fibrosarcoma" is based on tumours with the histological diagnosis of infantile fibrosarcoma. Location is the superficial and deep soft tissue of the extremities, trunk and head/neck; median age is <1 years (age range 0 to 1). The ETV6-NTRK3 fusion gene is characteristic for cases of this methylation class. Copy number analysis shows recurrent gains on chromosome 1…	Koelsche et al., Mod Pathol. 2018 PMID: 29572501	#AB0066
methylation class inflammatory myofibroblastic tumour	IMT	not applicable	not applicable	category 1	7	10 (2-17)	0.166667	inflammatory myofibroblastic tumour (7; 100%)	not applicable	visceral tissue (>50%) and soft tissue (<50%)	The methylation class "inflammatory myofibroblastic tumour" is based on tumours with the histological diagnosis of inflammatory myofibroblastic tumour. These tumours are located in the soft tissue and viscera; median age is 10 years (age range 2 to 17). ALK rearrangements are frequently found in cases of this class. Most cases show a flat profile in copy number analysis.		#901E5B
methylation class Kaposi sarcoma	Kaposi	not applicable	not applicable	category 1	8	73 (58-77)	7	Kaposi sarcoma (8; 100%)	not applicable	skin (100%)	The methylation class "Kaposi sarcoma" is based on tumours with the histological diagnosis of Kaposi sarcoma. These tumours are predominantly located in the skin of the lower extremity; median age is 73 years (age range 58 to 77); striking predominance in males. Human herpes virus 8 (HHV-8) is consistently found in cases of this class. Most cases show a flat profile in copy number analysis.		#DF7D38
methylation class Langerhans cell histiocytosis	LCH	not applicable	not applicable	category 1	11	22 (3-48)	0.833333	Langerhans cell histiocytosis (11; 100%)	not applicable	bone (100%)	The methylation class "Langerhans cell histiocytosis" is based on tumours with the histological diagnosis of Langerhans cell histiocytosis. These tumours are mostly located in the bone. Median age is 22 years (age range 3 to 48). Recurrent chromosomal alterations are not observed and most cases show a flat profile in copy number analysis. These tumours frequently carry BRAF V600 mutations (5/11).		#4D2D80
methylation class leiomyoma	LMO	not applicable	not applicable	category 1	7	38 (31-52)	female	leiomyoma (7; 100%)	not applicable	uterus (100%)	The methylation class "leiomyoma" is based on tumours with the histological diagnosis of uterine leiomyoma. Median age is 38 years (age range 31 to 52). Recurrent chromosomal alterations are not observed and most cases show a flat profile in copy number analysis.	Kommoss et al., J Cancer Res Clin Oncol. 2020 PMID: 31768620	#DED49D
methylation class leiomyosarcoma	LMS	not applicable	not applicable	category 1	18	57 (39-87)	0.8	leiomyosarcoma (16/18; 89%)	Undifferentiated pleomorphic sarcoma (2/18; 11%)	extrauterine (>90%)	The methylation class "leiomoysarcoma" is based almost completely on tumours with the histological diagnosis of extrauterine leiomoysarcoma. Cases of this methylation class are predominantly located extrauterine (retroperitoneum); median age is 57 years (age range 39 to 87). Copy number alterations are numerous with a frequent losses of chromosomes 13 (>80%), 10 (>70%) and 16q (>60%). Gains frequ…	Kommoss et al., J Cancer Res Clin Oncol. 2020 PMID: 31768620	#DDB081
methylation class lipoma	LIPO	not applicable	not applicable	category 1	10	54 (29-79)	0.428571	lipoma (10; 100%)	not applicable	subcutaneous soft tissue (>75%)	The methylation class "lipoma" is based on tumours with the histological diagnosis of lipoma. These tumours are mostly located in the superficial soft tissue; median age is 54 years (age range 29 to 79). Recurrent chromosomal alterations are not observed and most cases show a flat profile in copy number analysis. Caution: MDM2 amplifications are not compatible with lipoma.		#FFF450
methylation class low-grade fibromyxoid sarcoma	LGFMS	not applicable	not applicable	category 1	8	34 (18-56)	1.66667	low-grade fibromyxoid sarcoma (8; 100%)	not applicable	soft tissue (100%)	The methylation class "low-grade fibromyxoid sarcoma" is based on tumours with the histological diagnosis of low-grade fibromyxoid sarcoma. These tumours are most common in proximal extremities and the trunk; median age is 34 years (age range 18 to 56). Cases of this class consistently carry a FUS-CREB3L2/1 gene fusion. Most cases show a flat profile in copy number analysis.		#70003E
methylation class malignant peripheral nerve sheath tumour	MPNST	not applicable	not applicable	category 1	27	22 (9-54)	1.45455	malignant peripheral nerve sheath tumour (27; 100%)	not applicable	peripheral nerves (100%)	The methylation class "malignant peripheral nerve sheath tumour" is based on tumours with the histological diagnosis of malignant peripheral nerve sheath tumour, either sporadic or associated with Von Recklinghausen's Disease (neurofibromatosis type 1). Cases of this class are mostly located in the retroperitoneum and the extremities; median age is 22 years (age range 9 to 54). Copy number altera…	Röhrich et al., Acta Neuropathol. 2016 PMID: 26857854 Koelsche et al., Mod Pathol. 2018 PMID: 29572501	#B55A27
methylation class malignant rhabdoid tumour	MRT	not applicable	not applicable	category 1	17	1 (0-11)	7.5	malignant rhabdoid tumour (17; 100%)	not applicable	soft tissue (79%) and kidney (21%)	The methylation class "malignant rhabdoid tumour" is based on tumours with the histological diagnosis of malignant rhabdoid tumour. Cases of this class comprise tumours located in the renal and extrarenal region (without the CNS); median age is 1 year (age range 0 to 11). Copy number analysis shows a frequent segmental deletion on chromosome arm 22q11.2 involving the SMARCB1 locus (>80%). Almost …	Koelsche et al., Mod Pathol. 2018 PMID: 29572501	#55A458
methylation class melanoma (cutaneous)	MEL (CUT)	not applicable	not applicable	category 1	12	60 (26-87)	0.714286	melanoma (12; 100%)	not applicable	skin (100%)	The methylation class "melanoma" is based on tumours with the histological diagnosis of melanoma. Cases of this class comprise malanoma metastases originated from the skin; median age is 60 years (age range 26 to 87). The copy number analysis shows numerous alterations with frequent gains on chromosome 1q (>50%), 6p (>50%), 7p (>70%) and losses on chromosome 6q (60%), 9p (>60%) and 11q (>70%).	Koelsche et al., Brain Pathol. 2015 PMID: 25399693	#000000
methylation class myositis ossificans	MO	not applicable	not applicable	category 1	8	13 (9-17)	3	myositis ossificans (8; 100%)	not applicable	soft tissue (100%), often locations susceptible to trauma	The methylation class "myositis ossificans" is based on tumours with the histological diagnosis myositis ossificans. They arise often in locations susceptible to trauma such as extremities, shoulder, buttock; median age is 13 years (range 9 to 17). Recurrent chromosomal alterations are not observed and many cases show a flat profile in copy number analysis.		#E8A9CC
methylation class myositis proliferans	MP	not applicable	not applicable	category 1	7	64 (28-79)	0.166667	myositis proliferans (7; 100%)	not applicable	skeletal muscle (8/8)	The methylation class "myositis proliferans" is based on tumours with the histological diagnosis myositis proliferans. By definition, they arise in intramuscular location. The subcutaneous counterpart has the same cellular composition and is termed proliferative fasciitis. The median age is 64 years (range 28 to 79). Recurrent chromosomal alterations are not observed and most cases show a flat pr…		#C57D95
methylation class myxoid liposarcoma	MLS	not applicable	not applicable	category 1	31	52 (16-84)	1.58333	myxoid liposarcoma (31; 100%)	not applicable	soft tissue of the extremities (>70%)	The methylation class "myxoid liposarcoma" is based on tumours with the histological diagnosis myxoid liposarcoma. Location is typically the deep soft tissue of extremities, mainly within the muscles of the thigh. The median age is 52 years (range 32 to 84). Molecularly, these cases are characterized by a FUS-DDIT3 fusion gene (>95%) or by a EWSR1-DDIT3 fusion gene (<5%). Myxoid liposarcomas freq…	Koelsche et al., J Cancer Res Clin Oncol. PMID: 30895378	#F5D21A
methylation class neurofibroma	NFB	not applicable	not applicable	category 1	9	32 (17-43)	0.5	neurofibroma (9; 100%)	not applicable	skin (100%)	The methylation class "neurofibroma" is based on tumours with the histological diagnosis of neurofibroma, either sporadic or associated with Von Recklinghausen's Disease (neurofibromatosis type 1). Cases of this class are most commonly located dermal; median age is 32 years (age range 17 to 43). The copy number profile is flat except for a distinct segmental deletion of 17q11.2 covering the NF1 l…	Röhrich et al., Acta Neuropathol. 2016 PMID: 26857854	#975929
methylation class neurofibroma (plexiform)	NFB (PLEX)	not applicable	not applicable	category 2	7	13 (5-39)	0.75	plexiform neurofibroma (7; 100%)	not applicable	skin (100%)	The methylation class "plexiform neurofibroma" is based on tumours with the histological diagnosis of plexiform neurofibroma of the plexiform variant, either sporadic or associated with Von Recklinghausen's Disease (neurofibromatosis type 1). Plexiform neurofibromas have a slightly increased risk for malignant transformation. Cases of this class are most commonly located in the skin; median age i…	Röhrich et al., Acta Neuropathol. 2016 PMID: 26857854	#6E4027
methylation class nodular fasciitis	NFA	not applicable	not applicable	category 1	10	14 (4-19)	1.5	nodular fasciitis (10; 100%)	not applicable	soft tissue (100%)	The methylation class "nodular fasciitis" is based on tumours with the histological diagnosis of nodular fasciitis. Cases of this class are most commonly located in the subcutaneous soft tissue; median age is 14 years (age range 4 to 19). Cases of this class frequently carry a MYH9-USP6 gene fusion. Recurrent chromosomal alterations are not observed. Most cases show a flat profile in copy number …		#FACAD1
methylation class ossifying fibromyxoid tumour	OFMT	not applicable	not applicable	category 1	13	50 (41-77)	0.625	ossifying fibromyxoid tumour (13; 100%)	not applicable	soft tissue of the limbs (>50%) and trunk (>35%)	The methylation class "ossifying fibromyxoid tumour" is based on tumours with the histological diagnosis of ossifying fibromyxoid tumour. Cases of this class are most commonly located in the soft tissue of extremitites and the trunk; median age is 50 years (age range 41 to 77). Cases of this class frequently carry rearrangements of chromosome arm 6p21 involving PHF1. Copy number analysis shows fr…		#82C66F
methylation class osteoblastoma	OB	not applicable	not applicable	category 1	7	15 (8-28)	1.33333	osteoblastoma (7; 100%)	not applicable	axial skeleton (4/7); craniofacial bones (3/7)	The methylation class "osteoblastoma" is based on tumours with the histological diagnosis of osteoblastoma. Cases of this class are most commonly located in tubular bones, the spine and the craniofascial bones (mandible); median age is 15 years (age range 8 to 28). FOS alterations were described for this entity. Recurrent chromosomal alterations are not observed and most cases show a flat profile…	Fitall et al., Nat Commun. 2018 PMID: 29858576	#6B66AE
methylation class osteosarcoma (high grade)	OS (HG)	not applicable	not applicable	category 1	44	15 (5-78)	1.93333	conventional (high-grade) osteosarcoma (44; 100%)	not applicable	tubular bones (>70%)	The methylation class "osteosarcoma (high-grade)" is based on tumours with the histological diagnosis of conventional (high-grade) osteosarcoma. These tumours are mostly located in the tubular bones of the extremities; median age is 15 years (age range 5 to 78). Copy number alterations are numerous with frequent gains on chromosome 6p (70%), 8q (60%), and losses on chromosome 6q (70%), 10 (80%) a…	Koelsche et al., Clin Sarcoma Res. 2017 PMID: 28484590 Koelsche et al., Mod Pathol. 2018 PMID: 29572501	#2E3092
methylation class rhabdomyosarcoma (alveolar)	RMS (ALV)	not applicable	not applicable	category 1	36	13 (2-26)	1.4	alveolar rhabdomyosarcoma (36; 100%)	not applicable	soft tissue (100%)	The methylation class "rhabdomyosarcoma (alveolar)" is based on tumours with the histological diagnosis of alveolar rhabdomyosarcoma. Primary location is frequently the deep soft tissue of extremities, this class is predominantly composed of metastasic cases; median age is 13 years (age range 2 to 26). Cases of this class carry a translocation between FOXO1 and PAX3 or PAX7. The copy number analy…	Seki et al., Nat Commun. 2015 PMID: 26138366 Koelsche et al., Mod Pathol. 2018 PMID: 29572501	#FDA746
methylation class rhabdomyosarcoma (embryonal)	RMS (EMB)	not applicable	not applicable	category 1	28	11 (1-30)	3	embryonal rhabdomyosarcoma (28; 100%)	not applicable	soft tissue (>90%)	The methylation class "rhabdomyosarcoma (embryonal)" is based on tumours with the histological diagnosis of embryonal rhabdomyosarcoma, including the botryoid variant. Location is frequently the head and neck region or the genitourinary system; median age is 11 years (age range 1 to 30). Copy number analysis shows frequent whole-chromosome gains, mostly involving chromosome 8 (80%), and losses on…	Seki et al., Nat Commun. 2015 PMID: 26138366 Koelsche et al., Mod Pathol. 2018 PMID: 29572501	#F79360
methylation class rhabdomyosarcoma (MYOD1)	RMS (MYOD1)	not applicable	not applicable	category 4	7	17 (4-59)	1.33333	spindle cell/sclerosing rhabdomyosarcoma (5/7)	embryonal rhabdomyosarcoma (2/7)	soft tissue (5/7), bone (2/7)	The methylation class "rhabdomyosarcoma (MYOD1)" is based on tumours with the histological diagnosis of rhabdomyosarcoma that exhibit spindle cell or sclerosing features in most cases. Location is frequently the head and neck region; median age is 17 years (age range 4 to 59). Cases of this class carry a hotspot mutation in MYOD1. Copy number analysis shows frequent whole-chromosome losses, mostl…
methylation class sarcoma (MPNST-like)	SARC (MPNST-like)	not applicable	not applicable	category 4	7	50 (10-77)	1.33333	malignant peripheral nerve sheath tumour (7; 100%)	not applicable	soft tissue, often paraspinal (100%)	The methylation class "sarcoma (MPNST-like)" is based on tumours with typical morphological features of malignant peripheral nerve sheath tumour, but retained expression of the H3K27 trimethylation marker. These tumours often are located (para-)spinal; median age is 50 years (age range 10 to 77). Copy number alterations are numerous with frequent losses on chromosome arm 3q (>80%), 5q (>80%), 9p …	Röhrich et al., Acta Neuropathol. 2016 PMID: 26857854	#B4080B
methylation class sclerosing epithelioid fibrosarcoma	SEF	not applicable	not applicable	category 1	7	31 (18-43)	1.33333	sclerosing epithelioid fibrosarcoma (6/7)	undifferentiated epithelioid sarcoma not otherwise specified (1/7)	soft tissue	The methylation class "sclerosing epithelioid fibrosarcoma" is based on tumours with the histological diagnosis of sclerosing epithelioid fibrosarcoma. These tumours typically express MUC4 and may carry FUS-CREB3L2 gene fusions. Location is frequently the soft tissue of the limbs. They primarily arise in adults. Copy number analysis shows numerous copy number alterations with frequent losses on c…		#560030
methylation class small blue round cell tumour with BCOR alteration	SBRCT (BCOR)	methylation class family sarcoma with BCOR alteration	MCF SARC (BCOR)	category 2	8	14 (0-20)	3	undifferentiated small blue round cell sarcoma (6/8)	Ewing/Ewing-like sarcoma (2/8)	soft tissue (6/8); bone (2/8)	The methylation class "small blue round cell tumour with BCOR alteration" is based on tumours with the histological diagnosis of undifferentiated small blue round cell tumour, not otherwise specified, Ewing sarcoma and Ewing-like sarcoma. Tumours of this methylation class most commonly carry BCOR-CCNB3 gene fusions, arise in soft tissue or bone of children, adolecents or young adults (age range 0…	Koelsche et al., Mod Pathol. 2018 PMID: 29572501	#45565F
methylation class small blue round cell tumour with CIC alteration	SBRCT (CIC)	not applicable	not applicable	category 2	11	37 (16-49)	2.66667	undifferentiated small blue round cell sarcoma (6/11)	Ewing/Ewing-like sarcoma (5/11)	soft tissue (100%)	The methylation class "small blue round cell tumour with CIC alteration" is based on tumours with the histological diagnosis of Ewing sarcoma, Ewing-like sarcoma and undifferentiated small blue round cell sarcoma, not otherwise specified. Location is almost always the soft tissue; median age is 37 years (age range 16 to 49). Cases of this class frequently carry CIC-DUX2/4 gene fusions. Copy numbe…	Koelsche et al., Mod Pathol. 2018 PMID: 29572501	#224571
methylation class schwannoma	SWN	not applicable	not applicable	category 1	27	28 (12-64)	1.7	schwannoma (27; 100%)	not applicable	peripheral nerves (70%) and cranial nerve VIII (30%)	The methylation class "schwannoma" is based on tumours with the histological diagnosis of schwannoma. Location is frequently a peripheral nerve of the upper extremity followed by cranial nerve VIII; median age is 26 years (age range 12 to 64). The copy number profile is flat except for a deletion of chromosome arm 22q covering the NF2 locus in up to 40% of cases.	Röhrich et al., Acta Neuropathol. 2016 PMID: 26857854	#9A5B33
methylation class solitary fibrous tumour	SFT	not applicable	not applicable	category 1	27	57 (15-83)	0.928571	solitary fibrous tumour (27; 100%)	not applicable	intracranial (>90%)	The methylation class "solitary fibrous tumour" is based on tumours with the histological diagnosis of solitary fibrous tumour. Location is the intracranial and peripheral soft tissue; median age is 57 years (age range 15 to 83). Cases of this class consistently carry a NAB2-STAT6 gene fusion. Cases of this class consistently show a strong nuclear relocation in the STAT6 staining. Recurrent chrom…	Koelsche et al., Mod Pathol. 2018 PMID: 29572501	#A5257F
methylation class sarcoma (RMS-like)	SARC (RMS-like)	not applicable	not applicable	category 4	17	7 (0-76)	0.545455	sarcoma not otherwise specified (11/17; 75%)	malignant tumour not otherwise specified (2/17; 12%)	intracranial (17/17; 100%)	The methylation class "sarcoma (RMS-like)" is based on tumours with the histological diagnosis of malignant CNS sarcoma / tumour not otherwise specified. Median age is 7 years (age range 0 to 76). The molecular hallmark of this class are DICER1 mutations (>90%), either somatic or inherited, often together with MAPK pathway alterations (>70%). Copy number profiles range from relatively flat to com…	Koelsche et al., Acta Neuropathol. 2018 PMID: 29881993	#F32608
methylation class squamous cell carcinoma (cutaneous)	SCC (CUT)	not applicable	not applicable	category 1	10	73 (55-90)	1.5	cutaneous squamous cell carcinoma (10; 100%)	not applicable	skin of the head and neck region (80%)	The methylation class "squamous cell carcinoma (cutaneous)" is based on tumours with the histological diagnosis of cutaneous squamous cell carcinoma. Location is mostly the actinically-damaged skin of the head and neck region; median age is 73 years (age range 55 to 90). Molecularly, cases of this class frequently carry TERT promoter mutations. Copy number alterations are numerous with frequent l…	Koelsche et al., Clin Sarcoma Res. 2019 PMID: 31202195	#231F20
methylation class synovial sarcoma	SYSA	not applicable	not applicable	category 1	39	34 (12-70)	1.05263	synovial sarcoma (39; 100%)	not applicable	soft tissue of the limbs (52%), trunk (19%), viscera/bone/CNS (29%)	The methylation class "synovial sarcoma" is based on tumours with the histological diagnosis of synovial sarcoma. Location is mostly the soft tissue of extremities; median age is 34 years (age range 12 to 70). Cases of this class consistently carry a SS18-SSX gene fusion. Most cases show a flat profile in copy number analysis.	Koelsche et al., Mod Pathol. 2018 PMID: 29572501	#7CC24B
methylation class undifferentiated sarcoma	USARC	not applicable	not applicable	category 3	26	72 (21-85)	1.88889	undifferentiated (pleomorphic) sarcoma (15/26, 58%)	myxofibrosarcoma (8/26, 31%)	soft tissue of the limbs (>60%), trunk (>30%)	The methylation class "undifferentiated sarcoma" is based on tumours with the histological diagnosis of undifferentiated (pleomorphic) sarcoma, myxofibrosarcoma and pleomorphic liposarcoma. Location is the soft tissue mostly of the extremitites; median age is 72 years (age range 21 to 85). The copy number analysis shows numerous alterations with frequent losses on chromosome 1q, 2q, 9p and 13q (>…	Koelsche et al., Clin Sarcoma Res. 2019 PMID: 31202195	#218843
methylation class well- / dedifferentiated liposarcoma	WDLS/DDLS	not applicable	not applicable	category 1	21	59 (41-80)	1.33333	well-differentiated liposarcoma / atypical lipomatous tumour (12/21; 57%)	dedifferentiated liposarcoma (9/21; 43%)	retroperitoneum (71%), limbs (14%)	The methylation class "well- / dedifferentiated liposarcoma" is based on tumours with the histological diagnosis of well-differentiated and dedifferentiated liposarcoma. Location is most commonly the deep soft tissue of the trunk (retroperitoneum > 60%); median age is 59 years (age range 41 to 80). Cases of this methylation class typically carry an amplification on chromosome arm 12q13-15 involvi…		#FFC20D
