# Supplementary material for: Sarcoma classification by DNA methylation profiling
Source: Nat Commun. 2021 Jan 21;12:498. doi: 10.1038/s41467-020-20603-4 (PMC7819999; doi:10.1038/s41467-020-20603-4)
Supplement: Supplementary file 6 — Supplementary Data 3 [file 41467_2020_20603_MOESM6_ESM.xlsx]

## Sheet: Tabelle1
	Supplier study	Batch date	Manifestation	Location	Institutional diagnosis	V12.2_MaxCalDiag	V12.2_MaxCalScore	V12.2_MaxCalDiag_MCF	V12.2_MaxCalScore_MCF	V12.2 Result	Validation	Tumour cell content [absolute]	DNA preparation	IDAT	ARRAY
VALIDATION_SAMPLE 1	PTT2.0	2019-06-13	Recurrence	Soft tissue, trunk, retroperitoneum	Desmoplastic small round cell tumour	DSRCT	0.802502	DSRCT	0.802502	unclassifiable	EWSR1:WT1 fusion	0.470413	FFPE	203249030183_R03C01	IlluminaHumanMethylationEPIC
VALIDATION_SAMPLE 2	PTT2.0	2019-06-13	Metastasis	Intracranial, supratentorial	Inflammatory myofibroblastic tumour	IMT	0.996033	IMT	0.996033	concordant	Primary and this metastasis each ALK negative	0.2859975	FFPE	203249030183_R02C01	IlluminaHumanMethylationEPIC
VALIDATION_SAMPLE 3	PTT2.0	2019-04-11	Recurrence	Intracranial, supratentorial	Small round cell tumour with BCOR alteration	SBRCT (BCOR)	0.989756	MCF SARC (BCOR)	0.997664	concordant		0.649487999999999	FFPE	203273630156_R07C01	IlluminaHumanMethylationEPIC
VALIDATION_SAMPLE 4	PTT2.0	2019-03-28	Recurrence	Visceral, thorax, lung	Ewing´s sarcoma	EWING	0.999974	EWING	0.999974	concordant	EWSR1:ERG fusion	0.456573	FFPE	203273200231_R05C01	IlluminaHumanMethylationEPIC
VALIDATION_SAMPLE 5	PTT2.0	2019-03-21	Primary	Soft tissue, trunk, thorax, subclavicular area	Sarcoma, NOS	WDLS/DDLS	0.15453	WDLS/DDLS	0.15453	unclassifiable	ONECUT1-NUTM1 fusion, histology reviewed by Dr. Christopher Fletcher: Malignant undifferentiated tumor with NUTM1 fusion (Am J Surg Pathol. 2018 May; 42(5):636-645; Am J Surg Pathol. 2019 Feb; 43(2):268-276)	0.487731333333333	FFPE	203197470033_R05C01	IlluminaHumanMethylationEPIC
VALIDATION_SAMPLE 6	PTT2.0	2019-03-14	Primary	Soft tissue, limbs, upper limbs, arm	Alveolar soft part sarcoma	ASPS	0.999989	ASPS	0.999989	concordant		0.422614666666667	FFPE	203197470164_R01C01	IlluminaHumanMethylationEPIC
VALIDATION_SAMPLE 7	PTT2.0	2019-03-14	Primary	Bone, limbs, lower limbs, femur + tibia	Osteosarcoma (high-grade)	OS (HG)	0.615437	OS (HG)	0.615437	unclassifiable		0.5081555	FFPE	203273630009_R05C01	IlluminaHumanMethylationEPIC
VALIDATION_SAMPLE 8	PTT2.0	2019-02-28	Primary	Soft tissue, limbs, upper limbs, shoulder girdle	Sarcoma, NOS	SBRCT (CIC)	0.999364	SBRCT (CIC)	0.999364	discrepant - reclassification	CIC:DUX4 fusion	0.524145833333334	FFPE	203273200222_R05C01	IlluminaHumanMethylationEPIC
VALIDATION_SAMPLE 9	PTT2.0	2019-02-14	Metastasis	Visceral, thorax, lung	Osteosarcoma (high-grade)	OS (HG)	0.999812	OS (HG)	0.999812	concordant		0.380257666666666	FFPE	203219640118_R02C01	IlluminaHumanMethylationEPIC
VALIDATION_SAMPLE 10	PTT2.0	2019-02-07	Primary	Head and neck, head, nose, antrochoanal	Sarcoma, NOS	FDY	0.227442	FDY	0.227442	unclassifiable	histology reviewed by Dr. Jason Hornick	0.5153675	FFPE	203219730113_R03C01	IlluminaHumanMethylationEPIC
VALIDATION_SAMPLE 11	PTT2.0	2019-01-17	Primary	Bone, limbs, lower limbs, femur	Osteosarcoma (high-grade)	OS (HG)	0.983222	OS (HG)	0.983222	concordant		0.524543833333333	FFPE	202944920042_R05C01	IlluminaHumanMethylationEPIC
VALIDATION_SAMPLE 12	PTT2.0	2019-01-17	Primary	Head and neck, head, ear	Rhabdomyosarcoma (embryonal)	RMS (EMB)	0.999988	RMS (EMB)	0.999988	concordant		0.675594166666666	FFPE	202944920042_R04C01	IlluminaHumanMethylationEPIC
VALIDATION_SAMPLE 13	PTT2.0	2018-11-29	Recurrence	Intracranial, supratentorial	Sarcoma, NOS	MPNST	0.0856103	MCS CSA	0.0968917	unclassifiable		0.664920499999999	FFPE	202933790110_R04C01	IlluminaHumanMethylationEPIC
VALIDATION_SAMPLE 14	PTT2.0	2018-11-08	Primary	Soft tissue, trunk, pelvis	Rhabdomyosarcoma (alveolar)	RMS (ALV)	0.99987	RMS (ALV)	0.99987	concordant	FOXO1 rearrangement, MYCN amplification	0.575990333333333	FFPE	202822930047_R04C01	IlluminaHumanMethylationEPIC
VALIDATION_SAMPLE 15	PTT2.0	2018-10-25	Metastasis	Visceral, thorax, lung	Rhabdomyosarcoma (alveolar)	RMS (ALV)	0.999771	RMS (ALV)	0.999771	concordant		0.573719333333334	FFPE	202818860156_R07C01	IlluminaHumanMethylationEPIC
VALIDATION_SAMPLE 16	PTT2.0	2018-10-18	Metastasis	Visceral, thorax, lung	Rhabdomyosarcoma (embryonal)	RMS (EMB)	0.999992	RMS (EMB)	0.999992	concordant		0.610746166666667	FFPE	202822930036_R05C01	IlluminaHumanMethylationEPIC
VALIDATION_SAMPLE 17	PTT2.0	2018-10-11	Primary	Soft tissue, limbs, upper limbs, hand	Spindle cell hemangioma	WDLS/DDLS	0.895661	WDLS/DDLS	0.895661	unclassifiable	IDH1 p.R132C mutation	0.360286333333333	FFPE	202822930129_R07C01	IlluminaHumanMethylationEPIC
VALIDATION_SAMPLE 18	PTT2.0	2018-09-27	Metastasis	Visceral, thorax, lung	Osteosarcoma (high-grade)	OS (HG)	0.96611	OS (HG)	0.96611	concordant		0.490664833333333	FFPE	202761400067_R02C01	IlluminaHumanMethylationEPIC
VALIDATION_SAMPLE 19	PTT2.0	2018-09-27	Recurrence	Visceral, thorax, lung	Osteosarcoma (high-grade)	OS (HG)	0.994997	OS (HG)	0.994997	concordant		0.358988833333333	FFPE	202761400067_R01C01	IlluminaHumanMethylationEPIC
VALIDATION_SAMPLE 20	PTT2.0	2018-08-30	Metastasis	Visceral, thorax, lung	Osteosarcoma (high-grade)	OS (HG)	0.993875	OS (HG)	0.993875	concordant		0.617441833333333	FFPE	202764140098_R01C01	IlluminaHumanMethylationEPIC
VALIDATION_SAMPLE 21	MNP2.0	2019-05-29	Primary	Soft tissue, head and neck, cervial spine	Rhabdoid tumour	MRT	0.999946	MRT	0.999946	concordant	SMARCB1 p.S66X mutation + LOH	0.528699333333334	FFPE	203253040147_R08C01	IlluminaHumanMethylationEPIC
VALIDATION_SAMPLE 22	MNP2.0	2019-03-14	Primary	Intracranial, infratentorial, cerebellopontine angle, cranial nerve VIII	Schwannoma	SWN	0.999596	SWN	0.999596	concordant		0.445316333333334	FFPE	203175830015_R01C01	IlluminaHumanMethylationEPIC
VALIDATION_SAMPLE 23	MNP2.0	2019-01-17	Primary	Central nervous system, cranial nerve V	Schwannoma	SWN	0.993977	SWN	0.993977	concordant		0.507926166666667	FFPE	203049640038_R07C01	IlluminaHumanMethylationEPIC
VALIDATION_SAMPLE 24	MNP2.0	2018-10-18	Primary	Bone, head and neck, skull base	Chondrosarcoma	CSA (GROUP B)	0.627641	MCS CSA	0.63371	unclassifiable		0.423889166666667	FFPE	202292320017_R07C01	IlluminaHumanMethylationEPIC
VALIDATION_SAMPLE 25	INFORM	2019-04-11	Recurrence	Soft tissue, trunk, thorax, paraspinal	Malignant peripheral nerve sheath tumour	MPNST	0.999912	MPNST	0.999912	concordant	FGFR1:ASNSP1 fusion	0.605593166666666	KRYO	203197470023_R04C01	IlluminaHumanMethylationEPIC
VALIDATION_SAMPLE 26	INFORM	2019-04-11	Metastasis	Soft tissue, trunk, abdomen, lymph node	Rhabdomyosarcoma, NOS	RMS (EMB)	0.999871	RMS (EMB)	0.999871	concordant	CDKN2A/B deletion, FGFR4 mutation	0.602885833333333	KRYO	203197470023_R03C01	IlluminaHumanMethylationEPIC
VALIDATION_SAMPLE 27	INFORM	2019-04-11	Metastasis	Visceral, thorax, lung	Osteosarcoma (high-grade)	OS (HG)	0.985184	OS (HG)	0.985184	concordant	TP53, CDKN2A mutation	0.380512166666667	KRYO	203197470023_R02C01	IlluminaHumanMethylationEPIC
VALIDATION_SAMPLE 28	INFORM	2019-04-11	Recurrence	Soft tissue, trunk, abdomen	Rhabdomyosarcoma, NOS	RMS (ALV)	0.98091	RMS (ALV)	0.98091	concordant	ERBB2 mutation, uniparental disomy chromosome 11p, no fusion	0.693840999999999	KRYO	203197470023_R01C01	IlluminaHumanMethylationEPIC
VALIDATION_SAMPLE 29	INFORM	2019-04-11	Metastasis	Visceral, thorax, lung	Rhabdomyosarcoma, NOS	RMS (EMB)	1	RMS (EMB)	1	concordant	CDKN2A/B deletion	0.616481833333333	KRYO	203197470022_R08C01	IlluminaHumanMethylationEPIC
VALIDATION_SAMPLE 30	INFORM	2019-01-17	Metastasis	Visceral, thorax, lung	Osteosarcoma (high-grade)	OS (HG)	0.999489	OS (HG)	0.999489	concordant	-	0.519774833333334	KRYO	203049640039_R08C01	IlluminaHumanMethylationEPIC
VALIDATION_SAMPLE 31	INFORM	2018-11-08	Recurrence	Soft tissue, trunk, abomen	Undifferentiated sarcoma	WDLS/DDLS	0.211608	WDLS/DDLS	0.211608	unclassifiable	-	0.4816465	KRYO	202292320097_R06C01	IlluminaHumanMethylationEPIC
VALIDATION_SAMPLE 32	INFORM	2018-10-25	Recurrence	Soft tissue, trunk, pelvis	Rhabdomyosarcoma, NOS	RMS (EMB)	0.999999	RMS (EMB)	0.999999	concordant	FGFR4 mutation, uniparental disomy chromosome 11p	0.6223615	KRYO	202292320061_R04C01	IlluminaHumanMethylationEPIC
VALIDATION_SAMPLE 33	INFORM	2018-10-18	Metastasis	Visceral, thorax, lung	Osteosarcoma (high-grade)	OS (HG)	0.999176	OS (HG)	0.999176	concordant	-	0.544396666666667	KRYO	202292320021_R04C01	IlluminaHumanMethylationEPIC
VALIDATION_SAMPLE 34	INFORM	2018-07-12	Recurrence	Soft tissue, head and neck, neck	Rhabdomyosarcoma (alveolar)	RMS (ALV)	0.999939	RMS (ALV)	0.999939	concordant	PAX3:FOXO1 fusion	0.611193	KRYO	202176290155_R05C01	IlluminaHumanMethylationEPIC
VALIDATION_SAMPLE 35	INFORM	2019-06-06	Metastasis	Soft tissue, limbs, upper limbs, hand	Clear cell sarcoma of soft tissue	CCS	0.999974	CCS	0.999974	concordant	EWSR1:CREB1 fusion	0.583551333333333	KRYO	203257030173_R02C01	IlluminaHumanMethylationEPIC
VALIDATION_SAMPLE 36	INFORM	2019-06-06	Metastasis	Visceral, thorax, lung	Osteosarcoma (high-grade)	OS (HG)	0.995812	OS (HG)	0.995812	concordant	-	0.462390333333333	KRYO	203257030173_R03C01	IlluminaHumanMethylationEPIC
VALIDATION_SAMPLE 37	INFORM	2019-05-29	Metastasis	Visceral, thorax, lung	Rhabdoid tumour	ES	0.880718	ES	0.880718	unclassifiable	SMARCB1 deletion	0.612797833333334	KRYO	203253050163_R05C01	IlluminaHumanMethylationEPIC
VALIDATION_SAMPLE 38	INFORM	2019-05-29	Metastasis	Bone, pelvis	Ewing´s sarcoma	EWING	0.999999	EWING	0.999999	concordant	EWSR1:ERG fusion, TP53 mutation	0.599787333333333	KRYO	203253050163_R04C01	IlluminaHumanMethylationEPIC
VALIDATION_SAMPLE 39	INFORM	2019-05-29	Metastasis	Visceral, abdomen, kidney	Rhabdomyosarcoma (alveolar)	RMS (ALV)	0.999732	RMS (ALV)	0.999732	concordant	PAX3:FOXO1 fusion	0.632852166666666	KRYO	203253050163_R03C01	IlluminaHumanMethylationEPIC
VALIDATION_SAMPLE 40	INFORM	2019-05-09	Metastasis		Rhabdomyosarcoma (alveolar)	RMS (ALV)	0.999989	RMS (ALV)	0.999989	concordant	PAX3:FOXO1 fusion	0.614437833333333	KRYO	203218680020_R02C01	IlluminaHumanMethylationEPIC
VALIDATION_SAMPLE 41	INFORM	2019-04-30	Metastasis	Soft tissue, trunk, pelvis	Rhabdoid tumour	MRT	0.999665	MRT	0.999665	concordant	SMARCB1 deletion	0.516892666666666	KRYO	203197470212_R01C01	IlluminaHumanMethylationEPIC
VALIDATION_SAMPLE 42	INFORM	2019-04-30	Metastasis	Visceral, thorax, lung	Osteosarcoma (high-grade)	OS (HG)	0.999985	OS (HG)	0.999985	concordant	-	0.402093	KRYO	203197470211_R02C01	IlluminaHumanMethylationEPIC
VALIDATION_SAMPLE 43	INFORM	2019-04-04	Metastasis	Soft tissue, trunk, abdomen	Osteosarcoma (high-grade)	OS (HG)	0.732784	OS (HG)	0.732784	unclassifiable	TP53 mutation, CCNE1 amplification	0.518189833333334	FFPE	203179340057_R08C01	IlluminaHumanMethylationEPIC
VALIDATION_SAMPLE 44	INFORM	2019-01-31	Metastasis	Soft tissue, head and neck, orbit	Rhabdomyosarcoma (embryonal)	RMS (EMB)	0.999996	RMS (EMB)	0.999996	concordant	NRAS amplification, CDK4 amplification, uniparental disomy chromosome 11p	0.602848166666666	KRYO	203049640066_R02C01	IlluminaHumanMethylationEPIC
VALIDATION_SAMPLE 45	INFORM	2019-01-31	Metastasis	Peritoneum	Rhabdomyosarcoma, NOS	RMS (EMB)	0.881365	RMS (EMB)	0.881365	unclassifiable	FGFR2:VCL fusion, LFS patient	0.447417333333333	KRYO	203049640066_R03C01	IlluminaHumanMethylationEPIC
VALIDATION_SAMPLE 46	INFORM	2019-01-31	Metastasis	Visceral, thorax, lung	Ewing´s sarcoma	EWING	1	EWING	1	concordant	EWSR1:FLI1 fusion	0.508191333333333	KRYO	203049640065_R07C01	IlluminaHumanMethylationEPIC
VALIDATION_SAMPLE 47	INFORM	2019-01-17	Metastasis	Visceral, thorax, lung	Osteosarcoma (high-grade)	OS (HG)	0.999097	OS (HG)	0.999097	concordant	-	0.478792166666666	KRYO	203049640040_R02C01	IlluminaHumanMethylationEPIC
VALIDATION_SAMPLE 48	INFORM	2018-11-15	Recurrence	Bone, bone marrow	Rhabdomyosarcoma (alveolar)	RMS (ALV)	0.999789	RMS (ALV)	0.999789	concordant	PAX3:FOXO1 fusion	0.6203085	KRYO	203033880113_R02C01	IlluminaHumanMethylationEPIC
VALIDATION_SAMPLE 49	INFORM	2018-11-08	Metastasis	Soft tissue, trunk, abdomen, groin	Rhabdomyosarcoma (alveolar)	RMS (ALV)	0.999953	RMS (ALV)	0.999953	concordant	PAX7:FOXO1 fusion	0.636318	KRYO	202292320097_R05C01	IlluminaHumanMethylationEPIC
VALIDATION_SAMPLE 50	INFORM	2018-09-13	Metastasis	Bone, pelvis	Ewing´s sarcoma	EWING	0.999996	EWING	0.999996	concordant	EWSR1:FLI1 fusion	0.575661	KRYO	202292310026_R07C01	IlluminaHumanMethylationEPIC
VALIDATION_SAMPLE 51	INFORM	2018-08-23	Metastasis	Visceral, thorax, lung	Synovial sarcoma	SYSA	0.999929	SYSA	0.999929	concordant	SS18:SSX1 fusion	0.602452166666666	KRYO	202259350090_R08C01	IlluminaHumanMethylationEPIC
VALIDATION_SAMPLE 52	INFORM	2018-08-02	Metastasis	Bone, spine	Ewing´s sarcoma	SBRCT (BCOR)	1	MCF SARC (BCOR)	1	discrepant - reclassification	BCOR:CCNB3 fusion	0.639425999999999	KRYO	202250800101_R03C01	IlluminaHumanMethylationEPIC
VALIDATION_SAMPLE 53	INFORM	2018-06-28	Metastasis	Soft tissue, trunk, abomen	Rhabdomyosarcoma (alveolar)	RMS (ALV)	0.999978	RMS (ALV)	0.999978	concordant	PAX3:FOXO1 fusion	0.624222499999999	KRYO	202176290120_R05C01	IlluminaHumanMethylationEPIC
VALIDATION_SAMPLE 54	INFORM	2019-06-13	Primary	Soft tissue, trunk, paraspinal	Extraskeletal myxoid chondrosarcoma	SEF	0.999982	SEF	0.999982	discrepant - reclassification	EWSR1:CREB3L4 fusion	0.560331833333333	KRYO	203259190094_R01C01	IlluminaHumanMethylationEPIC
VALIDATION_SAMPLE 55	INFORM	2019-06-06	Recurrence	Soft tissue, trunk, abdomen	Desmoplastic small round cell tumour	DSRCT	0.994426	DSRCT	0.994426	concordant	EWSR1:WT1 fusion, TP53 mutation, ATRX mutation	0.572118	KRYO	203257030145_R06C01	IlluminaHumanMethylationEPIC
VALIDATION_SAMPLE 56	INFORM	2019-04-18	Primary	Soft tissue, limbs, upper limbs, shoulder girdle	Rhabdomyosarcoma (alveolar)	RMS (ALV)	0.999947	RMS (ALV)	0.999947	concordant	PAX7:FOXO1 fusion, TP53 mutation	0.582094499999999	KRYO	203197470054_R03C01	IlluminaHumanMethylationEPIC
VALIDATION_SAMPLE 57	INFORM	2019-03-07	Metastasis	Soft tissue, head and neck, submandibular	Rhabdomyosarcoma (embryonal)	RMS (MYOD1)	1	RMS (MYOD1)	1	concordant	MYOD1 mutation, NRAS mutation, Chr. 11UPD	0.563234166666666	KRYO	203175700098_R03C01	IlluminaHumanMethylationEPIC
VALIDATION_SAMPLE 58	INFORM	2019-01-17	Primary	Visceral, abdomen, liver	Rhabdoid tumour	MRT	0.999751	MRT	0.999751	concordant	SMARCB1 deletion	0.396339333333333	KRYO	203049640040_R06C01	IlluminaHumanMethylationEPIC
VALIDATION_SAMPLE 59	INFORM	2019-01-10	Recurrence	Soft tissue, limbs, upper limbs, hand	Rhabdomyosarcoma (alveolar)	RMS (ALV)	0.999935	RMS (ALV)	0.999935	concordant	PAX3:FOXO1 fusion	0.614397999999999	KRYO	203049640026_R07C01	IlluminaHumanMethylationEPIC
VALIDATION_SAMPLE 60	INFORM	2018-10-11	Recurrence	Soft tissue, head and neck, lip	Chondrosarcoma (mesenchymal)	OS (HG)	0.999984	OS (HG)	0.999984	discrepant - reclassification	PTEN loss, no fusion	0.408651166666667	KRYO	202292310113_R02C01	IlluminaHumanMethylationEPIC
VALIDATION_SAMPLE 61	INFORM	2019-06-13	Recurrence	Skin, subcutis	Rhabdomyosarcoma (alveolar)	RMS (ALV)	0.999983	RMS (ALV)	0.999983	concordant	no data	0.628843499999999	KRYO	203259190086_R05C01	IlluminaHumanMethylationEPIC
VALIDATION_SAMPLE 62	INFORM	2019-05-09	Recurrence	Bone, limbs, lower limbs, hip	Ewing´s sarcoma	EWING	0.999653	EWING	0.999653	concordant	EWSR1:FLI1 fusion	0.553215166666666	KRYO	203218680020_R03C01	IlluminaHumanMethylationEPIC
VALIDATION_SAMPLE 63	INFORM	2018-10-11	Metastasis	Bone, thorax, costae	Osteosarcoma (high-grade)	OB	0.58108	OB	0.58108	unclassifiable	-	0.519559	KRYO	202292310113_R04C01	IlluminaHumanMethylationEPIC
VALIDATION_SAMPLE 64	INFORM	2018-09-20	Primary	Soft tissue, trunk, pelvis	Infantil myofibromatosis	USARC	0.984775	USARC	0.984775	discrepant - misleading	PDGFR mutation	0.3231785	KRYO	202292310034_R06C01	IlluminaHumanMethylationEPIC
VALIDATION_SAMPLE 65	INFORM	2018-11-15	Recurrence	Bone, head and neck, skull	Sarcoma, NOS	RMS (ALV)	0.126184	RMS (ALV)	0.126184	unclassifiable	FUS:TFCP2 fusion	0.575888833333333	KRYO	203033880132_R02C01	IlluminaHumanMethylationEPIC
VALIDATION_SAMPLE 66	INFORM	2018-08-02	Recurrence	Soft tissue, trunk, paraspinal	Ewing´s sarcoma	EWING	0.999999	EWING	0.999999	concordant	EWSR1:ERG fusion	0.521789333333333	KRYO	202250800101_R06C01	IlluminaHumanMethylationEPIC
VALIDATION_SAMPLE 67	INFORM	2018-06-21	Metastasis	Intracranial	Alveolar soft part sarcoma	ASPS	0.999815	ASPS	0.999815	concordant	ASPSCR1:TFE3 fusion	0.424021666666667	KRYO	202172220188_R07C01	IlluminaHumanMethylationEPIC
VALIDATION_SAMPLE 68	INFORM	2019-05-09	Metastasis	Soft tissue, trunk, thoracic wall	Rhabdomyosarcoma (alveolar)	RMS (ALV)	0.99976	RMS (ALV)	0.99976	concordant	PAX3:FOXO1 fusion	0.5762825	KRYO	203218680020_R08C01	IlluminaHumanMethylationEPIC
VALIDATION_SAMPLE 69	INFORM	2019-01-10	Recurrence	Bone, limbs, lower limbs, femur	Osteosarcoma (high-grade)	OS (HG)	0.999996	OS (HG)	0.999996	concordant	-	0.4778575	KRYO	203049640025_R04C01	IlluminaHumanMethylationEPIC
VALIDATION_SAMPLE 70	INFORM	2019-03-14	Metastasis	Soft tisse, trunk, lumbal spine	Rhabdomyosarcoma (alveolar)	RMS (ALV)	0.999979	RMS (ALV)	0.999979	concordant	PAX3:FOXO1 fusion, CDK4 amplification	0.593663833333333	KRYO	203175830031_R07C01	IlluminaHumanMethylationEPIC
VALIDATION_SAMPLE 71	INFORM	2018-11-29	Recurrence	Intracranial	Rhabdomyosarcoma (embryonal)	RMS (MYOD1)	1	RMS (MYOD1)	1	concordant	MYOD1 mutation	0.607474166666667	KRYO	203034110090_R05C01	IlluminaHumanMethylationEPIC
VALIDATION_SAMPLE 72	INFORM	2019-02-14	Metastasis	Intracranial	Ewing´s sarcoma	EWING	1	EWING	1	concordant	EWSR1:FLI1 fusion	0.553128000000001	KRYO	203049640106_R07C01	IlluminaHumanMethylationEPIC
VALIDATION_SAMPLE 73	INFORM	2019-05-09	Recurrence	Visceral, abdomen, liver	Rhabdomyosarcoma (embryonal)	RMS (EMB)	0.98455	RMS (EMB)	0.98455	concordant	NRAS mutation	0.4644155	KRYO	203218680020_R04C01	IlluminaHumanMethylationEPIC
VALIDATION_SAMPLE 74	INFORM	2019-04-30	Primary	Visceral, thorax, breast	Angiosarcoma	AS	0.993346	AS	0.993346	concordant	no MYC amplification	0.410505999999999	KRYO	203197470211_R08C01	IlluminaHumanMethylationEPIC
VALIDATION_SAMPLE 75	INFORM	2019-03-14		Bone, pelvis	Fibrocartilaginous mesenchymoma of bone	FDY	0.637751	FDY	0.637751	unclassifiable	-	0.3921475	KRYO	203175830031_R05C01	IlluminaHumanMethylationEPIC
VALIDATION_SAMPLE 76	INFORM	2019-01-10	Recurrence	Bone, head and neck, skull base	Chordoma	CHORD	0.970631	CHORD	0.970631	concordant	-	0.310698666666667	KRYO	203049640025_R07C01	IlluminaHumanMethylationEPIC
VALIDATION_SAMPLE 77	INFORM	2018-11-15	Primary	Soft tissue, limbs, upper limbs, arm	Synovial sarcoma	SYSA	0.999379	SYSA	0.999379	concordant	SS18:SSX2B fusion	0.503897833333333	KRYO	203033880113_R05C01	IlluminaHumanMethylationEPIC
VALIDATION_SAMPLE 78	INFORM	2018-11-15	Primary	Soft tissue, head and neck, head	Rhabdomyosarcoma (embryonal)	RMS (EMB)	0.999997	RMS (EMB)	0.999997	concordant	KRAS mutation, uniparental disomy chromosome 11p	0.630956166666667	KRYO	203033880113_R06C01	IlluminaHumanMethylationEPIC
VALIDATION_SAMPLE 79	INFORM	2018-07-19	Metastasis	Visceral, thorax, lung	Rhabdoid tumour	MRT	0.99861	MRT	0.99861	concordant	SMARCB1 mutation	0.5054475	KRYO	202184990145_R05C01	IlluminaHumanMethylationEPIC
VALIDATION_SAMPLE 80	INFORM	2019-04-30	Recurrence	Bone, limbs, lower limbs, femur	Ewing´s sarcoma	EWING	1	EWING	1	concordant	no data	0.513163666666666	KRYO	203197470212_R03C01	IlluminaHumanMethylationEPIC
VALIDATION_SAMPLE 81	INFORM	2019-06-13	Recurrence	Soft tissue, trunk, abdomen, peritoneum	Rhabdomyosarcoma (embryonal)	RMS (ALV)	0.967366	RMS (ALV)	0.967366	discrepant	BCOR mutation, MYCN amplification, no fusion	0.636444999999999	KRYO	203259190086_R06C01	IlluminaHumanMethylationEPIC
VALIDATION_SAMPLE 82	INFORM	2019-04-11	Primary	Soft tissue, spine, peripheral nerve	Malignant peripheral nerve sheath tumour	SWN	0.988114	SWN	0.988114	discrepant - reclassification	TP53 mutation, NF1 mutation, EED wildtype, SUZ12 wildtype, CDKN2A/B wildtype - second malignancy after AT/RT	0.4948205	KRYO	203197470023_R05C01	IlluminaHumanMethylationEPIC
VALIDATION_SAMPLE 83	INFORM	2019-01-17	Metastasis	Lymph node	Rhabdomyosarcoma (alveolar)	RMS (ALV)	0.999968	RMS (ALV)	0.999968	concordant	PAX3:FOXO1 fusion	0.628449833333332	KRYO	203049640040_R03C01	IlluminaHumanMethylationEPIC
VALIDATION_SAMPLE 84	INFORM	2019-02-21	Metastasis	Soft tissue, limbs, upper limbs, supraclavicular area	Rhabdomyosarcoma (spindle cell)	RMS (ALV)	0.117396	RMS (ALV)	0.117396	unclassifiable	EWSR1:TFCP2 fusion, CDKN2A/B deletion	0.578229833333334	KRYO	203049640118_R08C01	IlluminaHumanMethylationEPIC
VALIDATION_SAMPLE 85	INFORM	2018-09-27	Metastasis	Bone, limbs, upper limbs, hand	Osteosarcoma (high-grade)	OS (HG)	0.457155	OS (HG)	0.457155	unclassifiable	Rothmund–Thomson syndrome (RECQL4 mutation)	0.595792833333333	KRYO	202292310053_R01C01	IlluminaHumanMethylationEPIC
VALIDATION_SAMPLE 86	INFORM	2018-08-16	Metastasis	Soft tissue, limbs, upper limbs, shoulder girdle	Rhabdomyosarcoma (embryonal)	RMS (EMB)	0.957166	RMS (EMB)	0.957166	concordant	-	0.659625833333333	KRYO	202259340130_R08C01	IlluminaHumanMethylationEPIC
VALIDATION_SAMPLE 87	INFORM	2018-08-16	Recurrence	Bone, spine	Giant cell tumour of bone	GCTB	0.998262	GCTB	0.998262	concordant	H3F3A p.G34W mutation	0.312367	KRYO	202259340130_R07C01	IlluminaHumanMethylationEPIC
VALIDATION_SAMPLE 88	INFORM	2018-08-16	Metastasis	Soft tissue, limbs, upper limbs, shoulder girdle	Rhabdomyosarcoma (alveolar)	RMS (ALV)	0.999901	RMS (ALV)	0.999901	concordant	PAX3:FOXO1 fusion	0.629685333333333	KRYO	202259340130_R02C01	IlluminaHumanMethylationEPIC
VALIDATION_SAMPLE 89	INFORM	2018-08-09	Metastasis	Visceral, thorax, lung	Ewing´s sarcoma	EWING	0.999966	EWING	0.999966	concordant	EWSR1:ERG fusion	0.578367666666666	KRYO	202250800155_R06C01	IlluminaHumanMethylationEPIC
VALIDATION_SAMPLE 90	INFORM	2018-07-05	Recurrence	Soft tissue, trunk, thorax, paravertebral	Rhabdoid tumour	MRT	0.661101	MRT	0.661101	unclassifiable	SMARCB1 deletion	0.629652333333333	KRYO	202176290151_R08C01	IlluminaHumanMethylationEPIC
VALIDATION_SAMPLE 91	INFORM	2019-05-16	Metastasis	Visceral, thorax, lung	Osteosarcoma (high-grade)	OS (HG)	0.999964	OS (HG)	0.999964	concordant	TP53 mutation	0.3311475	KRYO	203218690107_R04C01	IlluminaHumanMethylationEPIC
VALIDATION_SAMPLE 92	INFORM	2019-04-30	Metastasis	Soft tissue, limbs, lower limbs, popliteal fossa	Rhabdomyosarcoma (alveolar)	RMS (ALV)	0.93253	RMS (ALV)	0.93253	concordant	PAX3:FOXO1 fusion	0.402044166666666	KRYO	203197470211_R04C01	IlluminaHumanMethylationEPIC
VALIDATION_SAMPLE 93	INFORM	2018-12-13	Recurrence	Bone, head and neck, skull base	Rhabdomyosarcoma (embryonal)	RMS (EMB)	0.999126	RMS (EMB)	0.999126	concordant	NF1 deleletion	0.490340166666667	KRYO	203048410044_R02C01	IlluminaHumanMethylationEPIC
VALIDATION_SAMPLE 94	INFORM	2018-09-20	Metastasis	Soft tissue, trunk, pelvis	Rhabdomyosarcoma, NOS	RMS (EMB)	0.956111	RMS (EMB)	0.956111	concordant	NRAS mutation, NF1 mutation, BCOR mutation, uniparental disomy chromosome 11p	0.634962166666666	KRYO	202292310034_R05C01	IlluminaHumanMethylationEPIC
VALIDATION_SAMPLE 95	INFORM	2019-01-10	Metastasis	Soft tissue, trunk, thorax, diaphragm	Rhabdoid tumour	ES	0.853768	ES	0.853768	unclassifiable	SMARCB1 mutation	0.571303666666668	KRYO	203049640026_R03C01	IlluminaHumanMethylationEPIC
VALIDATION_SAMPLE 96	INFORM	2019-06-06	Metastasis	Soft tissue, head and neck, lymph node	Rhabdomyosarcoma (alveolar)	RMS (ALV)	0.99968	RMS (ALV)	0.99968	concordant	PAX3:FOXO1 fusion, CDK4 amplification	0.575423166666667	KRYO	203257030145_R03C01	IlluminaHumanMethylationEPIC
VALIDATION_SAMPLE 97	INFORM	2019-06-06	Recurrence	Bone, pelvis	Ewing´s sarcoma	EWING	0.591464	EWING	0.591464	unclassifiable	EWSR1:ERG	0.412693166666667	KRYO	203257030145_R01C01	IlluminaHumanMethylationEPIC
VALIDATION_SAMPLE 98	INFORM	2019-05-16	Metastasis	Visceral, thorax, lung	Synovial sarcoma	SYSA	0.912931	SYSA	0.912931	concordant	SS18:SSX1 fusion	0.490972833333334	KRYO	203218690107_R05C01	IlluminaHumanMethylationEPIC
VALIDATION_SAMPLE 99	INFORM	2018-08-16	Metastasis	Visceral, thorax, lung	Osteosarcoma (high-grade)	OS (HG)	0.999456	OS (HG)	0.999456	concordant	-	0.611225999999999	KRYO	202259340130_R06C01	IlluminaHumanMethylationEPIC
VALIDATION_SAMPLE 100	INFORM	2018-08-23	Primary	Bone, limbs, upper limbs, humerus	Osteosarcoma (high-grade)	OS (HG)	0.99995	OS (HG)	0.99995	concordant	-	0.474743666666667	KRYO	202259350090_R01C01	IlluminaHumanMethylationEPIC
VALIDATION_SAMPLE 101	INFORM	2018-07-12	Metastasis	Bone, pelvis	Ewing´s sarcoma	EWING	0.99988	EWING	0.99988	concordant	EWSR1:FLI1 fusion	0.419208333333333	KRYO	202176290155_R03C01	IlluminaHumanMethylationEPIC
VALIDATION_SAMPLE 102	INFORM	2018-06-21	Recurrence	Bone, spine	Ewing´s sarcoma	EWING	0.996443	EWING	0.996443	concordant	EWSR1:FLI1 fusion	0.552189333333334	KRYO	202176290055_R05C01	IlluminaHumanMethylationEPIC
VALIDATION_SAMPLE 103	INFORM	2018-09-20	Metastasis	Visceral, thorax, lung	Osteosarcoma (high-grade)	OS (HG)	0.843849	OS (HG)	0.843849	unclassifiable	-	0.3546655	KRYO	202292310034_R02C01	IlluminaHumanMethylationEPIC
VALIDATION_SAMPLE 104	INFORM	2019-03-21	Primary	Visceral, head and neck, thyroid gland	Undifferentiated sarcoma	SARC (RMS-like)	0.392627	SARC (RMS-like)	0.392627	unclassifiable	DICER1 mutation	0.557976333333334	KRYO	203175830101_R07C01	IlluminaHumanMethylationEPIC
VALIDATION_SAMPLE 105	INFORM	2019-05-29	Recurrence	Soft tissue, head and neck	Synovial sarcoma	SYSA	0.999921	SYSA	0.999921	concordant	SS18:SSX2 fusion	0.563679499999999	KRYO	203253050163_R07C01	IlluminaHumanMethylationEPIC
VALIDATION_SAMPLE 106	INFORM	2018-10-25	Metastasis	Intracranial	Clear cell sarcoma of the kidney	CCSK	0.963576	MCF SARC (BCOR)	0.9994	concordant	BCOR ITD	0.543879	KRYO	202292320060_R08C01	IlluminaHumanMethylationEPIC
VALIDATION_SAMPLE 107	INFORM	2018-10-11	Metastasis	Bone, limbs, lower limbs, femur	Ewing´s sarcoma	EWING	0.999954	EWING	0.999954	concordant	no data	0.532808666666666	KRYO	202292310113_R06C01	IlluminaHumanMethylationEPIC
VALIDATION_SAMPLE 108	INFORM	2018-09-27	Metastasis	Visceral, abdomen, kidney	Ewing´s sarcoma	EWING	0.999997	EWING	0.999997	concordant	EWSR1:FLI1 fusion	0.450511333333333	KRYO	202292310052_R08C01	IlluminaHumanMethylationEPIC
VALIDATION_SAMPLE 109	INFORM	2018-08-23	Primary	Bone, thorax, costae	Ewing´s sarcoma	EWING	0.999928	EWING	0.999928	concordant	EWSR1:FLI1 fusion	0.495531	FFPE	202259340132_R01C01	IlluminaHumanMethylationEPIC
VALIDATION_SAMPLE 110	INFORM	2018-11-22	Metastasis	Visceral, thorax, lung	Osteosarcoma (high-grade)	OS (HG)	0.999998	OS (HG)	0.999998	concordant	-	0.455921	KRYO	203033970041_R02C01	IlluminaHumanMethylationEPIC
VALIDATION_SAMPLE 111	INFORM	2019-04-18	Primary	Intracranial, infratentorial	Rhabdomyosarcoma (alveolar)	RMS (ALV)	0.999911	RMS (ALV)	0.999911	concordant	no RNA, MYC amplification, TP53 mutation	0.581804833333333	FFPE	203197470042_R01C01	IlluminaHumanMethylationEPIC
VALIDATION_SAMPLE 112	INFORM	2018-11-29	Recurrence	Soft tissue, trunk, paraspinal	Leiomyosarcoma	LMS	0.999995	LMS	0.999995	concordant	Li-Fraumeni patient	0.630097833333333	KRYO	203034110090_R02C01	IlluminaHumanMethylationEPIC
VALIDATION_SAMPLE 113	INFORM	2019-03-14	Recurrence	Bone, thorax, costae	Malignant peripheral nerve sheath tumour	SARC (MPNST-like)	0.997698	SARC (MPNST-like)	0.997698	discrepant - reclassification	STRN3:NTRK3 fusion, CDKN2A/B deletion	0.347705333333333	KRYO	203175830030_R07C01	IlluminaHumanMethylationEPIC
VALIDATION_SAMPLE 114	INFORM	2019-05-29	Recurrence	Bone, spine	Ewing´s sarcoma	EWING	0.999998	EWING	0.999998	concordant	EWSR1:FLI1 fusion	0.433896333333333	FFPE	203253040147_R01C01	IlluminaHumanMethylationEPIC
VALIDATION_SAMPLE 115	INFORM	2018-07-05	Recurrence	Soft tissue, head and neck, skull base	Rhabdomyosarcoma (embryonal)	RMS (EMB)	0.997778	RMS (EMB)	0.997778	concordant	NF1 mutation, TP53 and CDKN2A/B deletion, EED and SUZ12 wild-type	0.634818999999999	KRYO	202176290151_R05C01	IlluminaHumanMethylationEPIC
VALIDATION_SAMPLE 116	INFORM	2019-03-21	Primary	Bone, limbs, upper limbs, humerus	Ewing´s sarcoma	EWING	0.999989	EWING	0.999989	concordant	no RNA - reported EWSR1:FLI1 fusion	0.498013666666667	KRYO	203175830101_R05C01	IlluminaHumanMethylationEPIC
VALIDATION_SAMPLE 117	INFORM	2018-10-18	Metastasis	Soft tissue, head and neck	Ewing´s sarcoma	EWING	0.999998	EWING	0.999998	concordant	EWSR1:FLI1 fusion	0.464892	KRYO	202292320021_R03C01	IlluminaHumanMethylationEPIC
VALIDATION_SAMPLE 118	INFORM	2018-09-06	Recurrence	Bone, spine	Ewing´s sarcoma	EWING	0.999991	EWING	0.999991	concordant	EWSR1:FLI1 fusion	0.535441333333333	KRYO	202292310003_R04C01	IlluminaHumanMethylationEPIC
VALIDATION_SAMPLE 119	INFORM	2019-04-30	Primary	Soft tissue, trunk, abdomen, vena cava	Leiomyosarcoma	LMS	0.998658	LMS	0.998658	concordant	AKAP1:IGF1R fusion, TP53 mutation	0.501862833333333	KRYO	203197470212_R02C01	IlluminaHumanMethylationEPIC
VALIDATION_SAMPLE 120	INFORM	2019-01-17	Primary	Soft tissue, trunk, abdomen	Desmoid-type fibromatosis	USARC	0.909524	USARC	0.909524	discrepant - misleading	-	0.326037166666666	KRYO	203049640039_R05C01	IlluminaHumanMethylationEPIC
VALIDATION_SAMPLE 121	INFORM	2018-07-12	Recurrence	Bone, head and neck, temporal bone	Ewing´s sarcoma	EWING	0.999999	EWING	0.999999	concordant	EWSR1:FLI1 fusion	0.503241333333333	KRYO	202176290155_R04C01	IlluminaHumanMethylationEPIC
VALIDATION_SAMPLE 122	INFORM	2019-05-09	Primary		Ewing´s sarcoma	EWING	0.999998	EWING	0.999998	concordant	EWSR1:ERG fusion	0.516670666666667	FFPE	203218680006_R03C01	IlluminaHumanMethylationEPIC
VALIDATION_SAMPLE 123	INFORM	2018-11-22	Recurrence	Bone, limbs, lower limbs, femur	Ewing´s sarcoma	EWING	0.999997	EWING	0.999997	concordant	EWSR1:ERG fusion	0.5252695	KRYO	203033970041_R04C01	IlluminaHumanMethylationEPIC
VALIDATION_SAMPLE 124	INFORM	2018-10-11	Recurrence	Soft tissue, trunk, pelvis, bladder	Rhabdomyosarcoma (embryonal)	RMS (EMB)	0.844743	RMS (EMB)	0.844743	unclassifiable	EED and TP53 mutation, uniparental disomy chromosome 11p, NF1 patient	0.572548	KRYO	202292310113_R03C01	IlluminaHumanMethylationEPIC
VALIDATION_SAMPLE 125	INFORM	2019-04-30	Recurrence	Bone, spine	Ewing´s sarcoma	EWING	0.998043	EWING	0.998043	concordant	no data	0.5306275	KRYO	203197470211_R05C01	IlluminaHumanMethylationEPIC
VALIDATION_SAMPLE 126	INFORM	2018-08-30	Metastasis	Visceral, thorax, lung	Ewing´s sarcoma	EWING	0.999446	EWING	0.999446	concordant	EWSR1:FLI1 fusion	0.584812166666667	KRYO	202279130017_R06C01	IlluminaHumanMethylationEPIC
VALIDATION_SAMPLE 127	INFORM	2019-06-06	Recurrence	Visceral, abdomen, liver	Sarcoma, NOS	LMS	0.328887	LMS	0.328887	unclassifiable	-	0.413321333333334	KRYO	203257030173_R01C01	IlluminaHumanMethylationEPIC
VALIDATION_SAMPLE 128	INFORM	2019-02-28	Metastasis	Visceral, thorax, lung	Osteosarcoma (high-grade)	OS (HG)	0.445325	OS (HG)	0.445325	unclassifiable	RB1 splice site SNV, PDGFRA amplification	0.453859166666666	KRYO	203049640141_R02C01	IlluminaHumanMethylationEPIC
VALIDATION_SAMPLE 129	INFORM	2018-12-06	Metastasis	Bone, limbs, lower limbs, femur	Osteosarcoma (high-grade)	OS (HG)	0.999687	OS (HG)	0.999687	concordant	- (CDKN2A germline mutation)	0.5556985	KRYO	203053160170_R05C01	IlluminaHumanMethylationEPIC
VALIDATION_SAMPLE 130	INFORM	2018-08-16	Metastasis	Bone, thorax, costae	Ewing´s sarcoma	EWING	0.99964	EWING	0.99964	concordant	EWSR1:FLI1 fusion	0.560675666666667	KRYO	202259340130_R04C01	IlluminaHumanMethylationEPIC
VALIDATION_SAMPLE 131	INFORM	2018-07-12	Metastasis	Soft tissue, limbs, upper limbs, axilla, lymph node	Rhabdomyosarcoma (alveolar)	RMS (ALV)	0.99998	RMS (ALV)	0.99998	concordant	PAX3:FOXO1 fusion	0.609806999999999	KRYO	202176290155_R01C01	IlluminaHumanMethylationEPIC
VALIDATION_SAMPLE 132	INFORM	2018-07-05	Metastasis	Visceral, thorax, lung	Osteosarcoma (high-grade)	OS (HG)	0.995842	OS (HG)	0.995842	concordant	-	0.468578833333333	KRYO	202176290151_R07C01	IlluminaHumanMethylationEPIC
VALIDATION_SAMPLE 133	INFORM	2019-03-28	Recurrence	Soft tissue, head and neck, nasopharynx	Rhabdomyosarcoma (embryonal)	RMS (EMB)	0.999995	RMS (EMB)	0.999995	concordant	TP53 mutation, NRAS mutation, CDK6 amplification, uniparental disomy chromosome 11p	0.596019000000001	KRYO	203175830106_R01C01	IlluminaHumanMethylationEPIC
VALIDATION_SAMPLE 134	INFORM	2019-03-14	Metastasis	Bone, thorax, costae	Osteosarcoma (high-grade)	OS (HG)	0.999866	OS (HG)	0.999866	concordant	-	0.5590745	KRYO	203175830030_R06C01	IlluminaHumanMethylationEPIC
VALIDATION_SAMPLE 135	INFORM	2018-11-29	Primary	Soft tissue, trunk, abdomen	Desmoplastic small round cell tumour	DSRCT	0.998873	DSRCT	0.998873	concordant	EWSR1:WT1 fusion	0.587873666666667	KRYO	203034110090_R04C01	IlluminaHumanMethylationEPIC
VALIDATION_SAMPLE 136	INFORM	2019-05-16	Metastasis	Skin, subcutis	Osteosarcoma (high-grade)	OS (HG)	0.737504	OS (HG)	0.737504	unclassifiable	TP53 deletion, RB1 deletion	0.621021666666666	KRYO	203218690107_R01C01	IlluminaHumanMethylationEPIC
VALIDATION_SAMPLE 137	INFORM	2018-10-25	Recurrence	Soft tissue, limbs, upper limbs, shoulder girdle, lymph node	Rhabdomyosarcoma (alveolar)	RMS (ALV)	0.999946	RMS (ALV)	0.999946	concordant	PAX3:FOXO1 fusion	0.612051333333332	KRYO	202292320061_R06C01	IlluminaHumanMethylationEPIC
VALIDATION_SAMPLE 138	INFORM	2018-09-27	Recurrence	Soft tissue, trunk, abdomen	Desmoplastic small round cell tumour	DSRCT	0.425075	DSRCT	0.425075	unclassifiable	EWSR1:WT1 fusion	0.445046	KRYO	202292310052_R07C01	IlluminaHumanMethylationEPIC
VALIDATION_SAMPLE 139	INFORM	2019-01-31	Metastasis	Visceral, thorax, lung	Osteosarcoma (high-grade)	OS (HG)	0.999992	OS (HG)	0.999992	concordant	-	0.411264	KRYO	203049640066_R06C01	IlluminaHumanMethylationEPIC
VALIDATION_SAMPLE 140	INFORM	2019-05-09	Recurrence	Soft tissue, trunk, pelvis	Rhabdomyosarcoma (alveolar)	RMS (ALV)	0.999989	RMS (ALV)	0.999989	concordant	PAX7:FOXO1 fusion	0.597324833333332	KRYO	203218680020_R01C01	IlluminaHumanMethylationEPIC
VALIDATION_SAMPLE 141	INFORM	2018-07-26	Metastasis	Soft tissue, trunk, paraspinal	Rhabdoid tumour	MRT	0.962274	MRT	0.962274	concordant	SMARCB1 mutation	0.6323345	KRYO	202250790160_R03C01	IlluminaHumanMethylationEPIC
VALIDATION_SAMPLE 142	INFORM	2019-01-17	Recurrence	Bone, limbs, lower limbs, tibia	Ewing´s sarcoma	EWING	0.985037	EWING	0.985037	concordant	EWSR1:FLI1 fusion	0.555909500000001	KRYO	203049640040_R05C01	IlluminaHumanMethylationEPIC
VALIDATION_SAMPLE 143	INFORM	2018-11-15	Recurrence	Bone, head and neck, skull base	Rhabdomyosarcoma (embryonal)	RMS (EMB)	0.999999	RMS (EMB)	0.999999	concordant	KRAS mutation, BRD4:NOTCH3 fusion, uniparental disomy chromosome 11p	0.638676833333335	KRYO	203033880132_R01C01	IlluminaHumanMethylationEPIC
VALIDATION_SAMPLE 144	INFORM	2019-02-21	Recurrence	Soft tissue, trunk, abdomen	Desmoplastic small round cell tumour	DSRCT	0.999716	DSRCT	0.999716	concordant	no RNA	0.663624333333333	KRYO	203049640119_R08C01	IlluminaHumanMethylationEPIC
VALIDATION_SAMPLE 145	INFORM	2019-05-23	Primary	Soft tissue, trunk, paraspinal	Sarcoma, NOS	SARC (RMS-like)	0.999904	SARC (RMS-like)	0.999904	discrepant - reclassification	DICER1 mutation, NRAS mutation	0.521714666666667	KRYO	203253040095_R01C01	IlluminaHumanMethylationEPIC
VALIDATION_SAMPLE 146	INFORM	2019-04-30	Metastasis	Lymph node	Rhabdomyosarcoma (alveolar)	RMS (ALV)	0.999886	RMS (ALV)	0.999886	concordant	PAX3:FOXO1 fusion	0.620032833333333	KRYO	203197470211_R03C01	IlluminaHumanMethylationEPIC
VALIDATION_SAMPLE 147	INFORM	2019-03-21	Primary	Bone, head and neck,	Myoepithelioma	CSA (IDH GROUP B)	0.497201	MCF CSA (IDH)	0.509315	unclassifiable	SMARCB1 deletion	0.3889835	KRYO	203175830101_R03C01	IlluminaHumanMethylationEPIC
VALIDATION_SAMPLE 148	INFORM	2019-02-07	Recurrence	Bone, limbs, lower limbs, femur	Ewing´s sarcoma	EWING	0.999689	EWING	0.999689	concordant	EWSR1:FLI1 fusion	0.558359833333333	KRYO	203049640078_R02C01	IlluminaHumanMethylationEPIC
VALIDATION_SAMPLE 149	INFORM	2018-11-22	Metastasis	Soft tissue, limbs, upper limbs, shoulder girdle, lymph node	Ewing´s sarcoma	EWING	0.979077	EWING	0.979077	concordant	EWSR1:FLI1 fusion	0.5107915	KRYO	203033970041_R03C01	IlluminaHumanMethylationEPIC
VALIDATION_SAMPLE 150	INFORM	2018-10-25	Metastasis	Visceral, thorax, lung	Rhabdomyosarcoma (alveolar)	ASPS	0.99995	ASPS	0.99995	discrepant - reclassification	ASPSCR1:TFE3 fusion	0.447085	KRYO	202292320061_R03C01	IlluminaHumanMethylationEPIC
VALIDATION_SAMPLE 151	INFORM	2018-10-11	Metastasis	Visceral, thorax, lung	Ewing´s sarcoma	EWING	0.999999	EWING	0.999999	concordant	EWSR1:FLI1 fusion	0.495714	KRYO	202292310113_R07C01	IlluminaHumanMethylationEPIC
VALIDATION_SAMPLE 152	INFORM	2019-02-07	Metastasis	Visceral, thorax, lung	Osteosarcoma (high-grade)	OS (HG)	0.999997	OS (HG)	0.999997	concordant	-	0.413982833333333	KRYO	203049640078_R06C01	IlluminaHumanMethylationEPIC
VALIDATION_SAMPLE 153	INFORM	2019-03-14	Metastasis	Head	Rhabdomyosarcoma (alveolar)	RMS (ALV)	0.999343	RMS (ALV)	0.999343	concordant	PAX3:FOXO1 fusion	0.521061833333333	KRYO	203175830031_R03C01	IlluminaHumanMethylationEPIC
VALIDATION_SAMPLE 154	INFORM	2018-10-11	Primary	Visceral, gastrointestinal tract	Gastroinstestinal stromal tumour	USARC	0.908639	USARC	0.908639	discrepant	-	0.310282666666667	KRYO	202292310112_R06C01	IlluminaHumanMethylationEPIC
VALIDATION_SAMPLE 155	NCT MASTER		Recurrence/Metastasis	Bone	Solitary fibrous tumour	SFT	0.999968	SFT	0.999968	concordant	NAB2:STAT6 fusion	0.432766666666667	KRYO	201465950034_R06C01	IlluminaHumanMethylationEPIC
VALIDATION_SAMPLE 156	NCT MASTER		Recurrence/Metastasis	Bone, limbs, upper limbs, shoulder	Osteosarcoma (high-grade)	USARC	0.982567	USARC	0.982567	discrepant		0.358890333333333	KRYO	201465900039_R08C01	IlluminaHumanMethylationEPIC
VALIDATION_SAMPLE 157	NCT MASTER		Recurrence/Metastasis	Soft tissue, limbs, lower limbs	Synovial sarcoma	SYSA	0.999787	SYSA	0.999787	concordant	SS18:SSX2 fusion	0.556469999999999	KRYO	201465950034_R04C01	IlluminaHumanMethylationEPIC
VALIDATION_SAMPLE 158	NCT MASTER		Recurrence/Metastasis	Soft tissue, trunk, retroperitoneum	Leiomyosarcoma	LMS	0.999999	LMS	0.999999	concordant		0.5471775	FFPE	201465900051_R03C01	IlluminaHumanMethylationEPIC
VALIDATION_SAMPLE 159	NCT MASTER		Recurrence/Metastasis	Soft tissue, limbs, lower limbs	Liposarcoma (myxoid)	MLS	0.998722	MLS	0.998722	concordant	DDIT3:FUS fusion	0.556638000000001	KRYO	201465900039_R07C01	IlluminaHumanMethylationEPIC
VALIDATION_SAMPLE 160	NCT MASTER		Recurrence/Metastasis	Soft tissue, trunk, retroperitoneum	Solitary fibrous tumour	SFT	0.969112	SFT	0.969112	concordant	NAB2:STAT6 fusion	0.4122155	KRYO	201465950034_R02C01	IlluminaHumanMethylationEPIC
VALIDATION_SAMPLE 161	NCT MASTER		Recurrence/Metastasis	Soft tissue, limbs, lower limbs	Sarcoma, NOS	GIST	0.999847	GIST	0.999847	discrepant - reclassification	PDGFRA p.D842V mutation	0.443225666666667	KRYO	201465950033_R07C01	IlluminaHumanMethylationEPIC
VALIDATION_SAMPLE 162	NCT MASTER		Recurrence/Metastasis	Soft tissue, limbs, lower limbs	Osteosarcoma (high-grade)	USARC	0.998762	USARC	0.998762	discrepant		0.3943965	KRYO	201465900039_R04C01	IlluminaHumanMethylationEPIC
VALIDATION_SAMPLE 163	NCT MASTER		Recurrence/Metastasis	Soft tissue, trunk, retroperitoneum	Leiomyosarcoma	LMS	1	LMS	1	concordant		0.582200666666667	KRYO	201465950033_R06C01	IlluminaHumanMethylationEPIC
VALIDATION_SAMPLE 164	NCT MASTER		Recurrence/Metastasis	Soft tissue, trunk, retroperitoneum	Leiomyosarcoma	LMS	0.999937	LMS	0.999937	concordant		0.583374166666667	KRYO	201465950033_R05C01	IlluminaHumanMethylationEPIC
VALIDATION_SAMPLE 165	NCT MASTER		Recurrence/Metastasis	Soft tissue, limbs, lower limbs	Spindle cell carcinoma (transitional cell)	SYSA	0.999241	SYSA	0.999241	discrepant - reclassification	SS18:SSX1 fusion	0.563889833333333	KRYO	201465950033_R02C01	IlluminaHumanMethylationEPIC
VALIDATION_SAMPLE 166	NCT MASTER		Recurrence/Metastasis	Soft tissue, limbs, lower limbs	Undifferentiated sarcoma	USARC	0.976988	USARC	0.976988	concordant		0.492270333333333	FFPE	201465900051_R01C01	IlluminaHumanMethylationEPIC
VALIDATION_SAMPLE 167	NCT MASTER		Recurrence/Metastasis	Soft tissue, limbs, lower limbs	Undifferentiated sarcoma	LCH	0.826081	LCH	0.826081	unclassifiable		0.356881166666668	KRYO	201465900039_R01C01	IlluminaHumanMethylationEPIC
VALIDATION_SAMPLE 168	NCT MASTER		Recurrence/Metastasis	Soft tissue, trunk, pelvis	Gastroinstestinal stromal tumour	GIST	0.988932	GIST	0.988932	concordant		0.412084333333333	KRYO	201465950030_R08C01	IlluminaHumanMethylationEPIC
VALIDATION_SAMPLE 169	NCT MASTER		Recurrence/Metastasis	Soft tissue, head and neck, cavum oris	Epithelioid sarcoma	ES	0.771242	ES	0.771242	unclassifiable		0.414631333333334	FFPE	201465900050_R08C01	IlluminaHumanMethylationEPIC
VALIDATION_SAMPLE 170	NCT MASTER		Recurrence/Metastasis	Visceral, abdomen, small intestine	Gastroinstestinal stromal tumour	GIST	0.919787	GIST	0.919787	concordant		0.466830333333333	KRYO	201465950030_R06C01	IlluminaHumanMethylationEPIC
VALIDATION_SAMPLE 171	NCT MASTER		Recurrence/Metastasis	Soft tissue, trunk, peripheral nerve	Malignant peripheral nerve sheath tumour	USARC	0.999953	USARC	0.999953	discrepant		0.530155	KRYO	201465900037_R06C01	IlluminaHumanMethylationEPIC
VALIDATION_SAMPLE 172	NCT MASTER		Recurrence/Metastasis	Bone, head and neck, skull	Chordoma	CHORD	0.990999	CHORD	0.990999	concordant		0.358644333333333	FFPE	201465900050_R07C01	IlluminaHumanMethylationEPIC
VALIDATION_SAMPLE 173	NCT MASTER		Recurrence/Metastasis	Bone, head and neck, skull	Osteosarcoma (high-grade)	OS (HG)	0.999302	OS (HG)	0.999302	concordant		0.542568833333333	KRYO	201465900037_R03C01	IlluminaHumanMethylationEPIC
VALIDATION_SAMPLE 174	NCT MASTER		Recurrence/Metastasis	Bone, limbs, upper limbs, clavicula	Chondromyxoid fibroma	USARC	0.252335	USARC	0.252335	unclassifiable		0.445504333333334	KRYO	201465900037_R02C01	IlluminaHumanMethylationEPIC
VALIDATION_SAMPLE 175	NCT MASTER		Recurrence/Metastasis	Soft tissue, head and neck	Rhabdomyosarcoma (embryonal)	RMS (MYOD1)	0.996793	RMS (MYOD1)	0.996793	discrepant - reclassification	MYOD1 mutation	0.668733666666666	KRYO	201465900037_R01C01	IlluminaHumanMethylationEPIC
VALIDATION_SAMPLE 176	NCT MASTER		Recurrence/Metastasis	Soft tissue	Leiomyosarcoma	LMS	0.950774	LMS	0.950774	concordant		0.607578333333334	KRYO	201465950030_R03C01	IlluminaHumanMethylationEPIC
VALIDATION_SAMPLE 177	NCT MASTER		Recurrence/Metastasis	Soft tissue, limbs, lower limbs	Synovial sarcoma	SYSA	0.999951	SYSA	0.999951	concordant	SS18:SSX1 fusion	0.594188666666667	KRYO	201465950030_R02C01	IlluminaHumanMethylationEPIC
VALIDATION_SAMPLE 178	NCT MASTER		Recurrence/Metastasis	Soft tissue, limbs, upper limbs	Epithelioid sarcoma	ES	0.999855	ES	0.999855	concordant		0.351744	KRYO	201465900036_R08C01	IlluminaHumanMethylationEPIC
VALIDATION_SAMPLE 179	NCT MASTER		Recurrence/Metastasis	Soft tissue, limbs, upper limbs	Angiosarcoma	MRT	0.832542	MRT	0.832542	unclassifiable	SMARCB1 wildtype	0.4102525	KRYO	201465950030_R01C01	IlluminaHumanMethylationEPIC
VALIDATION_SAMPLE 180	NCT MASTER		Recurrence/Metastasis	Soft tissue, head and neck	Synovial sarcoma	SYSA	0.99749	SYSA	0.99749	concordant	no RNA	0.480205166666667	FFPE	201465900050_R04C01	IlluminaHumanMethylationEPIC
VALIDATION_SAMPLE 181	NCT MASTER		Recurrence/Metastasis		Undifferentiated sarcoma	USARC	0.988612	USARC	0.988612	concordant		0.426384833333333	FFPE	201465900050_R03C01	IlluminaHumanMethylationEPIC
VALIDATION_SAMPLE 182	NCT MASTER		Recurrence/Metastasis	Bone, pelvis	Ewing´s sarcoma	EWING	0.999991	EWING	0.999991	concordant	EWSR1:FLI1 fusion	0.520086666666666	KRYO	201465900036_R05C01	IlluminaHumanMethylationEPIC
VALIDATION_SAMPLE 183	NCT MASTER		Recurrence/Metastasis	Bone	Undifferentiated sarcoma	OS (HG)	0.503324	OS (HG)	0.503324	unclassifiable		0.462003000000001	KRYO	200992270048_R04C01	IlluminaHumanMethylationEPIC
VALIDATION_SAMPLE 184	NCT MASTER		Recurrence/Metastasis	Visceral, abdomen, intestinal tract	Gastroinstestinal stromal tumour	GCTB	0.127367	GCTB	0.127367	unclassifiable		0.631752499999999	KRYO	201465950029_R08C01	IlluminaHumanMethylationEPIC
VALIDATION_SAMPLE 185	NCT MASTER		Recurrence/Metastasis	Soft tissue, trunk, retroperitoneum	Liposarcoma (well differentiated)	WDLS/DDLS	0.999415	WDLS/DDLS	0.999415	concordant	MDM2 amplification	0.327126666666667	KRYO	201465900055_R06C01	IlluminaHumanMethylationEPIC
VALIDATION_SAMPLE 186	NCT MASTER		Recurrence/Metastasis	Soft tissue, limbs, lower limbs	Synovial sarcoma	SYSA	0.999633	SYSA	0.999633	concordant	SS18:SSX1 fusion	0.5958155	KRYO	201465950029_R06C01	IlluminaHumanMethylationEPIC
VALIDATION_SAMPLE 187	NCT MASTER		Recurrence/Metastasis	Soft tissue, head and neck	Synovial sarcoma	SYSA	0.999934	SYSA	0.999934	concordant	SS18:SSX1 fusion	0.671103833333333	KRYO	201465950029_R05C01	IlluminaHumanMethylationEPIC
VALIDATION_SAMPLE 188	NCT MASTER		Recurrence/Metastasis	Soft tissue, head and neck	Undifferentiated sarcoma	USARC	0.650627	USARC	0.650627	unclassifiable		0.497018166666667	FFPE	201465900050_R02C01	IlluminaHumanMethylationEPIC
VALIDATION_SAMPLE 189	NCT MASTER		Recurrence/Metastasis	Skin, head	Dermatofibrosarcoma protuberans	DFSP	0.99583	DFSP	0.99583	concordant	COL1A1:PDGFB fusion	0.555815666666666	KRYO	201465950029_R04C01	IlluminaHumanMethylationEPIC
VALIDATION_SAMPLE 190	NCT MASTER		Recurrence/Metastasis	Soft tissue, trunk, thoracic wall	Leiomyosarcoma	LMS	0.987004	LMS	0.987004	concordant		0.510493	KRYO	201465950029_R03C01	IlluminaHumanMethylationEPIC
VALIDATION_SAMPLE 191	NCT MASTER		Recurrence/Metastasis	Soft tissue, trunk, pelvis	Epithelioid haemangioendothelioma	ES	0.998883	ES	0.998883	discrepant - reclassification	SMARCB1 deletion	0.487808333333333	KRYO	201465900036_R03C01	IlluminaHumanMethylationEPIC
VALIDATION_SAMPLE 192	NCT MASTER		Recurrence/Metastasis	Visceral, pelvis, uterus	Leiomyosarcoma	USARC	0.998057	USARC	0.998057	discrepant		0.531910666666667	FFPE	201465900050_R01C01	IlluminaHumanMethylationEPIC
VALIDATION_SAMPLE 193	NCT MASTER		Recurrence/Metastasis	Visceral, abdomen, small intestine	Undifferentiated sarcoma	USARC	0.445622	USARC	0.445622	unclassifiable		0.538745333333333	KRYO	201465950029_R02C01	IlluminaHumanMethylationEPIC
VALIDATION_SAMPLE 194	NCT MASTER		Recurrence/Metastasis	Soft tissue, trunk, retroperitoneum	Sarcoma, NOS	MPNST	0.403351	MPNST	0.403351	unclassifiable		0.628644833333333	KRYO	201465950028_R08C01	IlluminaHumanMethylationEPIC
VALIDATION_SAMPLE 195	NCT MASTER		Recurrence/Metastasis	Soft tissue, trunk	Solitary fibrous tumour	SFT	0.999335	SFT	0.999335	concordant	NAB2:STAT6 fusion	0.4424675	KRYO	201465900036_R01C01	IlluminaHumanMethylationEPIC
VALIDATION_SAMPLE 196	NCT MASTER		Recurrence/Metastasis	Bone, limbs, upper limbs, shoulder	Chondrosarcoma	OS (HG)	0.9982	OS (HG)	0.9982	discrepant	CDK4 amplification, MDM2 amplification	0.573477166666667	KRYO	201465950028_R06C01	IlluminaHumanMethylationEPIC
VALIDATION_SAMPLE 197	NCT MASTER		Recurrence/Metastasis	Soft tissue, limbs, lower limbs	Sarcoma, NOS	SBRCT (CIC)	0.97018	SBRCT (CIC)	0.97018	discrepant - reclassification	CIC:DUX4 fusion	0.511697999999999	KRYO	201465900034_R07C01	IlluminaHumanMethylationEPIC
VALIDATION_SAMPLE 198	NCT MASTER		Recurrence/Metastasis	Soft tissue, trunk, retroperitoneum	Liposarcoma (pleomorphic)	USARC	0.325767	USARC	0.325767	unclassifiable		0.562513666666667	KRYO	201465950028_R05C01	IlluminaHumanMethylationEPIC
VALIDATION_SAMPLE 199	NCT MASTER		Recurrence/Metastasis	Soft tissue	Angiomatoid fibrous histiocytoma	DSRCT	0.999787	DSRCT	0.999787	discrepant - reclassification	EWSR1:WT1 fusion	0.646580333333333	KRYO	201465950028_R04C01	IlluminaHumanMethylationEPIC
VALIDATION_SAMPLE 200	NCT MASTER		Recurrence/Metastasis	Visceral, abdomen, adrenal gland	Leiomyosarcoma	LMS	1	LMS	1	concordant		0.515736833333334	KRYO	201465900034_R05C01	IlluminaHumanMethylationEPIC
VALIDATION_SAMPLE 201	NCT MASTER		Recurrence/Metastasis	Visceral, pelvis, uterus	Leiomyosarcoma	USARC	0.41307	USARC	0.41307	unclassifiable		0.550413833333333	KRYO	201465900055_R04C01	IlluminaHumanMethylationEPIC
VALIDATION_SAMPLE 202	NCT MASTER		Recurrence/Metastasis	Soft tissue, limbs, lower limbs	Liposarcoma (myxoid)	MLS	0.99956	MLS	0.99956	concordant		0.554761833333334	FFPE	201465900048_R06C01	IlluminaHumanMethylationEPIC
VALIDATION_SAMPLE 203	NCT MASTER		Recurrence/Metastasis		Solitary fibrous tumour	SFT	0.638878	SFT	0.638878	unclassifiable	NAB2:STAT6 fusion	0.391117	KRYO	201465900034_R04C01	IlluminaHumanMethylationEPIC
VALIDATION_SAMPLE 204	NCT MASTER		Recurrence/Metastasis	Visceral, pelvis, ovar	Malignant mixed mesodermal tumour	AFH	0.891431	AFH	0.891431	unclassifiable		0.404793	FFPE	201465900048_R05C01	IlluminaHumanMethylationEPIC
VALIDATION_SAMPLE 205	NCT MASTER		Recurrence/Metastasis	Soft tissue, trunk, pelvis	Dermatofibrosarcoma protuberans	DFSP	0.997518	DFSP	0.997518	concordant	COL1A1:PDGFB fusion	0.543636333333333	KRYO	201465950028_R03C01	IlluminaHumanMethylationEPIC
VALIDATION_SAMPLE 206	NCT MASTER		Recurrence/Metastasis	Visceral, pelvis, uterus	Undifferentiated sarcoma	LMS	0.999471	LMS	0.999471	discrepant - reclassification	TP53 deletion, RB1 deletion	0.598964833333333	KRYO	201465900055_R03C01	IlluminaHumanMethylationEPIC
VALIDATION_SAMPLE 207	NCT MASTER		Recurrence/Metastasis	Bone, limbs, upper limbs, shoulder	Chondrosarcoma (mesenchymal)	CSA (MES)	0.999999	CSA (MES)	0.999999	concordant		0.575361833333333	KRYO	201465950028_R02C01	IlluminaHumanMethylationEPIC
VALIDATION_SAMPLE 208	NCT MASTER		Recurrence/Metastasis	Soft tissue, trunk, retroperitoneum	Leiomyosarcoma	LMS	0.909154	LMS	0.909154	concordant		0.540271333333333	KRYO	201465950028_R01C01	IlluminaHumanMethylationEPIC
VALIDATION_SAMPLE 209	NCT MASTER		Recurrence/Metastasis	Bone, head and neck, skull base	Chordoma	CHORD	0.950766	CHORD	0.950766	concordant		0.537514666666666	KRYO	201465950027_R08C01	IlluminaHumanMethylationEPIC
VALIDATION_SAMPLE 210	NCT MASTER		Recurrence/Metastasis	Soft tissue, trunk, abdomen	Liposarcoma (myxoid)	MLS	0.999292	MLS	0.999292	concordant	DDIT3:FUS fusion	0.500953	FFPE	201465900048_R04C01	IlluminaHumanMethylationEPIC
VALIDATION_SAMPLE 211	NCT MASTER		Recurrence/Metastasis	Bone, limbs, lower limbs	Osteosarcoma (high-grade)	GCTB	0.981664	GCTB	0.981664	discrepant	H3F3C p.V89I mutation, H3F3C p.N79K mutation	0.4564185	KRYO	201465900034_R02C01	IlluminaHumanMethylationEPIC
VALIDATION_SAMPLE 212	NCT MASTER		Recurrence/Metastasis	Visceral, abdomen, small intestine	Gastroinstestinal stromal tumour	GIST	0.999151	GIST	0.999151	concordant		0.4014615	KRYO	201465950027_R04C01	IlluminaHumanMethylationEPIC
VALIDATION_SAMPLE 213	NCT MASTER		Recurrence/Metastasis	Soft tissue, limbs, lower limbs	Alveolar soft part sarcoma	ASPS	0.999993	ASPS	0.999993	concordant	ASPSCR1:TFE3 fusion	0.401325333333333	KRYO	201465950027_R02C01	IlluminaHumanMethylationEPIC
VALIDATION_SAMPLE 214	NCT MASTER		Recurrence/Metastasis	Soft tissue	Sarcoma, NOS	RMS (EMB)	0.965517	RMS (EMB)	0.965517	discrepant	-	0.567044333333333	FFPE	201465900048_R03C01	IlluminaHumanMethylationEPIC
VALIDATION_SAMPLE 215	NCT MASTER		Recurrence/Metastasis	Soft tissue, trunk, retroperitoneum	Alveolar soft part sarcoma	ASPS	0.999817	ASPS	0.999817	concordant	ASPSCR1:TFE3 fusion	0.409497166666667	KRYO	201465950024_R08C01	IlluminaHumanMethylationEPIC
VALIDATION_SAMPLE 216	NCT MASTER		Metastasis	Visceral, thorax, lung	Ewing´s sarcoma	EWING	0.993597	EWING	0.993597	concordant	EWSR1:FLI1 fusion	0.584535	KRYO	201465950024_R06C01	IlluminaHumanMethylationEPIC
VALIDATION_SAMPLE 217	NCT MASTER				Angiosarcoma	AS	0.927811	AS	0.927811	concordant	PLCG1 SNV	0.433003833333334	FFPE	202292320012_R06C01	IlluminaHumanMethylationEPIC
VALIDATION_SAMPLE 218	NCT MASTER			Soft tissue, trunk, thorax, pulmonary artery	Intimal sarcoma	ES	0.344937	ES	0.344937	unclassifiable	PDGFRA amplification, PDGFRB gain	0.302472666666666	KRYO	203033880137_R03C01	IlluminaHumanMethylationEPIC
VALIDATION_SAMPLE 219	NCT MASTER				Undifferentiated sarcoma	USARC	0.996221	USARC	0.996221	concordant	SMARCB1 deletion, PTEN deletion	0.354087	KRYO	203033970054_R01C01	IlluminaHumanMethylationEPIC
VALIDATION_SAMPLE 220	NCT MASTER			Soft tissue, limbs, lower limbs, thigh	Sarcoma, NOS	USARC	0.999992	USARC	0.999992	concordant	TP53 focal deletion, RB1 frameshift deletion	0.424776166666667	KRYO	202073220047_R03C01	IlluminaHumanMethylationEPIC
VALIDATION_SAMPLE 221	NCT MASTER			Soft tissue, limbs, lower limbs, ankle joint	Sarcoma, NOS	USARC	0.602761	USARC	0.602761	unclassifiable	CDKN2A/B deletion, 5q amplification (FGF1, PDGFRB, FGFR4, CSF1R, NRG2)	0.495996333333333	KRYO	203038300052_R01C01	IlluminaHumanMethylationEPIC
VALIDATION_SAMPLE 222	NCT MASTER			Soft tissue	Undifferentiated sarcoma	USARC	0.964198	USARC	0.964198	concordant	NF1 mutation, CDKN2A/B deletion, CDKN1A SNV & LOH	0.426941333333334	KRYO	203038290066_R08C01	IlluminaHumanMethylationEPIC
VALIDATION_SAMPLE 223	NCT MASTER			Soft tissue, trunk, pelvis	Sarcoma, NOS	USARC	0.304825	USARC	0.304825	unclassifiable	TP53 focal loss, RB1 SNV (splice) &LOH, PDGFRA germline SNV	0.4849535	KRYO	203026840082_R02C01	IlluminaHumanMethylationEPIC
VALIDATION_SAMPLE 224	NCT MASTER				Sarcoma, NOS	SARC (MPNST-like)	0.806226	SARC (MPNST-like)	0.806226	unclassifiable	FGFR1:MYH1 fusion, NRAS mutation, MYC mutation	0.331728333333334	KRYO	202073190099_R01C01	IlluminaHumanMethylationEPIC
VALIDATION_SAMPLE 225	NCT MASTER				Sarcoma, NOS	USARC	0.521765	USARC	0.521765	unclassifiable	NF2 deletion, CDKN2A/B deletion	0.554645666666666	KRYO	202073190110_R04C01	IlluminaHumanMethylationEPIC
VALIDATION_SAMPLE 226	NCT MASTER			Bone, limbs, lower limbs, tibia	Undifferentiated sarcoma	ES	0.400617	ES	0.400617	unclassifiable	RB1 SNV & del, CDKN1A mutation	0.461232833333333	KRYO	203033880028_R06C01	IlluminaHumanMethylationEPIC
VALIDATION_SAMPLE 227	NCT MASTER				Sarcoma, NOS	ES	0.596403	ES	0.596403	unclassifiable	KRAS amplification, PDGFRA focal duplication, PDGFA duplication, TP53 SNV & LOH, CDKN2A/B deletion	0.550880333333333	KRYO	202292320025_R02C01	IlluminaHumanMethylationEPIC
VALIDATION_SAMPLE 228	NCT MASTER			Soft tissue, limbs, upper limbs, elbow	Sarcoma, NOS	USARC	0.41499	USARC	0.41499	unclassifiable	MYCN & ALK & PDGFA gain	0.431312666666667	KRYO	203033880025_R06C01	IlluminaHumanMethylationEPIC
VALIDATION_SAMPLE 229	NCT MASTER				PEComa	USARC	0.947024	USARC	0.947024	discrepant	TP53 deletion, RB1 deletion, EGFR mutation, ATRX SNV	0.5123665	KRYO	202292320087_R04C01	IlluminaHumanMethylationEPIC
VALIDATION_SAMPLE 230	NCT MASTER				Undifferentiated sarcoma	SEF	0.999964	SEF	0.999964	discrepant - reclassification	EWSR1:CREB3L1 fusion	0.5577785	KRYO	202279130019_R01C01	IlluminaHumanMethylationEPIC
VALIDATION_SAMPLE 231	NCT MASTER				Epithelioid sarcoma, proximal type	ES	0.999878	ES	0.999878	concordant	SMARCB1 deletion	0.294678166666667	KRYO	203033880029_R06C01	IlluminaHumanMethylationEPIC
VALIDATION_SAMPLE 232	NCT MASTER				Undifferentiated sarcoma	USARC	0.999117	USARC	0.999117	concordant	FGFR1 gain, CDKN2A SNV & loss, CDK9 gain, TP53 loss	0.447708166666667	KRYO	203033880028_R04C01	IlluminaHumanMethylationEPIC
VALIDATION_SAMPLE 233	NCT MASTER			Bone, pelvis, os ilium	Undifferentiated sarcoma	SARC (MPNST-like)	0.517072	SARC (MPNST-like)	0.517072	unclassifiable	MSH2 germline frameshift deletion, NF1 frameshift deletion & LOH, TP53 SNV & LOH, ATRX frameshift deletion & LOH	0.429573166666666	KRYO	203038300063_R04C01	IlluminaHumanMethylationEPIC
VALIDATION_SAMPLE 234	NCT MASTER		Metastasis	Bone, pelvis, os ilium	Sarcoma, NOS	GCTB	0.992465	GCTB	0.992465	discrepant - reclassification	H3F3A p.G34W mutation, PIM1 amp, CDKN2A deletion	0.492718499999999	KRYO	202148010089_R05C01	IlluminaHumanMethylationEPIC
VALIDATION_SAMPLE 235	NCT MASTER				Sarcoma, NOS	USARC	0.297103	USARC	0.297103	unclassifiable	FUS:TFCP2 fusion	0.527261833333333	KRYO	203179340065_R05C01	IlluminaHumanMethylationEPIC
VALIDATION_SAMPLE 236	NCT MASTER				Sarcoma, NOS	ES	0.388145	ES	0.388145	unclassifiable	SDHB germline SNV & LOH	0.413192333333333	KRYO	202073190100_R02C01	IlluminaHumanMethylationEPIC
VALIDATION_SAMPLE 237	NCT MASTER				Sarcoma, NOS	USARC	0.899031	USARC	0.899031	unclassifiable	NTRK1 focal amplification	0.495468666666666	KRYO	203030040080_R05C01	IlluminaHumanMethylationEPIC
VALIDATION_SAMPLE 238	NCT MASTER			Soft tissue, trunk, thoracic wall	Sarcoma, NOS	DSRCT	0.98947	DSRCT	0.98947	discrepant - reclassification	EWSR1:WT1 fusion	0.582155499999999	KRYO	203041550031_R06C01	IlluminaHumanMethylationEPIC
VALIDATION_SAMPLE 239	NCT MASTER			Soft tissue, trunk, abdomen	Desmoplastic small round cell tumour	DSRCT	0.999851	DSRCT	0.999851	concordant	EWSR1:WT1 fusion	0.5821305	KRYO	202073190098_R04C01	IlluminaHumanMethylationEPIC
VALIDATION_SAMPLE 240	NCT MASTER				Desmoplastic small round cell tumour	DSRCT	0.999679	DSRCT	0.999679	concordant	EWSR1:WT1 fusion	0.630219333333334	KRYO	202250800181_R04C01	IlluminaHumanMethylationEPIC
VALIDATION_SAMPLE 241	NCT MASTER				Desmoplastic small round cell tumour	DSRCT	0.999789	DSRCT	0.999789	concordant	EWSR1:WT1 fusion	0.708926000000001	KRYO	203038290111_R03C01	IlluminaHumanMethylationEPIC
VALIDATION_SAMPLE 242	NCT MASTER				Desmoplastic small round cell tumour	DSRCT	0.999448	DSRCT	0.999448	concordant	EWSR1:WT1 fusion	0.589963166666667	KRYO	203033880137_R06C01	IlluminaHumanMethylationEPIC
VALIDATION_SAMPLE 243	NCT MASTER				Sarcoma, NOS	DSRCT	0.998265	DSRCT	0.998265	discrepant - reclassification	EWSR1:WT1 fusion	0.673846	KRYO	202292320028_R02C01	IlluminaHumanMethylationEPIC
VALIDATION_SAMPLE 244	NCT MASTER			Soft tissue, trunk, abdomen	Desmoplastic small round cell tumour	DSRCT	0.999	DSRCT	0.999	concordant	EWSR1:WT1 fusion	0.579800166666667	KRYO	203038290082_R01C01	IlluminaHumanMethylationEPIC
VALIDATION_SAMPLE 245	NCT MASTER				Desmoplastic small round cell tumour	DSRCT	0.999753	DSRCT	0.999753	concordant	EWSR1:WT1 fusion	0.687784333333333	KRYO	203030040155_R08C01	IlluminaHumanMethylationEPIC
VALIDATION_SAMPLE 246	NCT MASTER				Desmoplastic small round cell tumour	DSRCT	0.999907	DSRCT	0.999907	concordant	EWSR1:WT1 fusion	0.658453333333333	KRYO	203033970154_R03C01	IlluminaHumanMethylationEPIC
VALIDATION_SAMPLE 247	NCT MASTER				Sarcoma, NOS	DSRCT	0.893836	DSRCT	0.893836	unclassifiable	EWSR1:WT1 fusion	0.563881333333334	KRYO	202292320027_R06C01	IlluminaHumanMethylationEPIC
VALIDATION_SAMPLE 248	NCT MASTER				Sarcoma, NOS	USARC	0.172669	USARC	0.172669	unclassifiable	PTPN1 deletion, CDKN2A/B loss	0.518263166666667	KRYO	203038300063_R01C01	IlluminaHumanMethylationEPIC
VALIDATION_SAMPLE 249	NCT MASTER				Sarcoma, NOS	SFT	0.943389	SFT	0.943389	discrepant - reclassification	NAB2:STAT6 fusion	0.470149833333334	KRYO	202148010086_R02C01	IlluminaHumanMethylationEPIC
VALIDATION_SAMPLE 250	NCT MASTER				Sarcoma, NOS	AFH	0.414826	AFH	0.414826	unclassifiable	PTEN deletion	0.363408666666666	KRYO	202250800142_R05C01	IlluminaHumanMethylationEPIC
VALIDATION_SAMPLE 251	NCT MASTER			Soft tissue, head and neck, sinus maxillaris	Sarcoma, NOS	USARC	0.642212	USARC	0.642212	unclassifiable	NF1 SNV C*(splice), CDKN2A deletion	0.354351	KRYO	203038290073_R07C01	IlluminaHumanMethylationEPIC
VALIDATION_SAMPLE 252	NCT MASTER				Sarcoma, NOS	USARC	0.997631	USARC	0.997631	concordant	-	0.361118499999999	KRYO	203033970150_R06C01	IlluminaHumanMethylationEPIC
VALIDATION_SAMPLE 253	NCT MASTER				Inflammatory myofibroblastic tumour	IMT	0.975737	IMT	0.975737	concordant	TPM3:ALK fusion	0.311432166666667	KRYO	203030040155_R07C01	IlluminaHumanMethylationEPIC
VALIDATION_SAMPLE 254	NCT MASTER				Myxofibrosarcoma	ES	0.991689	ES	0.991689	discrepant	CDKN2A/B loss, SMARCB1 wildtype	0.288931166666667	KRYO	203038290110_R07C01	IlluminaHumanMethylationEPIC
VALIDATION_SAMPLE 255	NCT MASTER				Sarcoma, NOS	IMT	0.750104	IMT	0.750104	unclassifiable	RAP1B duplication, CDKN2A/B loss, EPHA3 amplification & intergenic fusion	0.342911666666667	KRYO	202073190100_R07C01	IlluminaHumanMethylationEPIC
VALIDATION_SAMPLE 256	NCT MASTER		Metastasis	Visceral, thorax, heart	Myxofibrosarcoma	SARC (MPNST-like)	0.737146	SARC (MPNST-like)	0.737146	unclassifiable	gains in RAP1B, CCND3, CCND3, CDK2/4/5/6	0.595989	KRYO	203033880025_R04C01	IlluminaHumanMethylationEPIC
VALIDATION_SAMPLE 257	NCT MASTER				Sarcoma, NOS	MPNST	0.914199	MPNST	0.914199	discrepant - reclassification	FGFR1 amplification, TP53 mutation, NF1 splicing SNV	0.448461	KRYO	203033880136_R05C01	IlluminaHumanMethylationEPIC
VALIDATION_SAMPLE 258	NCT MASTER			Soft tissue, limbs, lower limbs	Myxofibrosarcoma	USARC	0.928715	USARC	0.928715	concordant	TP53 deletion, PTEN mutation & LOH, NF1 deletion	0.5849645	KRYO	202292320034_R06C01	IlluminaHumanMethylationEPIC
VALIDATION_SAMPLE 259	NCT MASTER				Undifferentiated sarcoma	USARC	0.616431	USARC	0.616431	unclassifiable	NF2 deletion, TP53 deletion	0.4528655	KRYO	202148010086_R04C01	IlluminaHumanMethylationEPIC
VALIDATION_SAMPLE 260	NCT MASTER			Soft tissue, peripheral nerve	Sarcoma, NOS	ESS (HG)	0.174345	MCF SARC (BCOR)	0.180022	unclassifiable	CDKN2A deletion, CDKN2B deletion, FGFR1 amplification	0.550434333333333	KRYO	203038290070_R05C01	IlluminaHumanMethylationEPIC
VALIDATION_SAMPLE 261	NCT MASTER			Soft tissue, limbs, lower limbs, gluteal region	Sarcoma, NOS	USARC	0.933407	USARC	0.933407	concordant	-	0.529054333333334	KRYO	202148010088_R08C01	IlluminaHumanMethylationEPIC
VALIDATION_SAMPLE 262	NCT MASTER				Dermatofibrosarcoma protuberans	ASPS	0.544954	ASPS	0.544954	unclassifiable	COL1A1:PDGFB fusion	0.3980785	KRYO	203033880028_R01C01	IlluminaHumanMethylationEPIC
VALIDATION_SAMPLE 263	NCT MASTER			Soft tissue, limbs, lower limbs, popliteal fossa	Low-grade fibromyxoid sarcoma	SEF	0.999842	SEF	0.999842	discrepant - reclassification	FUS:CREB3L1 fusion	0.4490705	KRYO	203038290066_R01C01	IlluminaHumanMethylationEPIC
VALIDATION_SAMPLE 264	NCT MASTER			Soft tissue, trunk, retroperitoneum	Liposarcoma	WDLS/DDLS	0.999976	WDLS/DDLS	0.999976	concordant	CDK4 and MDM2 amplification	0.367946	KRYO	202250800170_R05C01	IlluminaHumanMethylationEPIC
VALIDATION_SAMPLE 265	NCT MASTER				Liposarcoma	IMT	0.316076	IMT	0.316076	unclassifiable	CDK4 and MDM2 amplification	0.265867333333333	KRYO	203033970113_R04C01	IlluminaHumanMethylationEPIC
VALIDATION_SAMPLE 266	NCT MASTER				Liposarcoma	WDLS/DDLS	0.942926	WDLS/DDLS	0.942926	concordant	CDK4 and MDM2 amplification	0.331046333333333	KRYO	203033970044_R06C01	IlluminaHumanMethylationEPIC
VALIDATION_SAMPLE 267	NCT MASTER				Liposarcoma	WDLS/DDLS	0.883844	WDLS/DDLS	0.883844	unclassifiable	CDK4 and MDM2 amplification	0.295255166666667	KRYO	202292320035_R03C01	IlluminaHumanMethylationEPIC
VALIDATION_SAMPLE 268	NCT MASTER			Soft tissue, limbs, lower limbs	Liposarcoma (myxoid)	MLS	0.997979	MLS	0.997979	concordant	FUS:DDIT3 fusion	0.576605999999999	KRYO	203033880028_R05C01	IlluminaHumanMethylationEPIC
VALIDATION_SAMPLE 269	NCT MASTER		Metastasis		Liposarcoma (myxoid)	MLS	0.988161	MLS	0.988161	concordant	FUS:DDIT3 fusion	0.474014166666666	KRYO	203033970156_R01C01	IlluminaHumanMethylationEPIC
VALIDATION_SAMPLE 270	NCT MASTER				Liposarcoma (myxoid)	MLS	0.998121	MLS	0.998121	concordant	FUS:DDIT3 fusion	0.438352333333333	KRYO	202073190116_R04C01	IlluminaHumanMethylationEPIC
VALIDATION_SAMPLE 271	NCT MASTER				Liposarcoma (myxoid)	MLS	0.957522	MLS	0.957522	concordant	FUS:DDIT3 fusion	0.458270833333332	KRYO	202073190106_R02C01	IlluminaHumanMethylationEPIC
VALIDATION_SAMPLE 272	NCT MASTER				Liposarcoma (pleomorphic)	WDLS/DDLS	0.759359	WDLS/DDLS	0.759359	unclassifiable	PIK3CA mutation, TP53 SNV & LOH, KMT2D frameshift deletion	0.567809	KRYO	203033970155_R06C01	IlluminaHumanMethylationEPIC
VALIDATION_SAMPLE 273	NCT MASTER				Liposarcoma	ES	0.698147	ES	0.698147	unclassifiable	CDK4 and MDM2 amplification	0.426274833333333	KRYO	202250800171_R01C01	IlluminaHumanMethylationEPIC
VALIDATION_SAMPLE 274	NCT MASTER				Liposarcoma (pleomorphic)	AFX/PDS	0.20326	AFX/PDS	0.20326	unclassifiable	MYC amplification, CCNE1 amplification, PTEN deletion	0.586425166666667	KRYO	202073190120_R01C01	IlluminaHumanMethylationEPIC
VALIDATION_SAMPLE 275	NCT MASTER			Soft tissue, trunk, retroperitoneum	Liposarcoma	WDLS/DDLS	0.999999	WDLS/DDLS	0.999999	concordant	CDK4 and MDM2 amplification	0.451720999999999	KRYO	202073190098_R06C01	IlluminaHumanMethylationEPIC
VALIDATION_SAMPLE 276	NCT MASTER			Soft tissue, trunk, retroperitoneum	Liposarcoma	USARC	0.701743	USARC	0.701743	unclassifiable	CDK4 and MDM2 amplification	0.3518345	KRYO	202073190099_R08C01	IlluminaHumanMethylationEPIC
VALIDATION_SAMPLE 277	NCT MASTER				Liposarcoma	AFH	0.558157	AFH	0.558157	unclassifiable	CDK4 and MDM2 amplification	0.3217225	KRYO	202073190102_R03C01	IlluminaHumanMethylationEPIC
VALIDATION_SAMPLE 278	NCT MASTER				Liposarcoma	USARC	0.998646	USARC	0.998646	discrepant	MDM4 amplification, CDKN2A/B deletion, RB1 deletion	0.510579666666667	KRYO	203034110121_R03C01	IlluminaHumanMethylationEPIC
VALIDATION_SAMPLE 279	NCT MASTER				Liposarcoma	USARC	0.741509	USARC	0.741509	unclassifiable	CDK4 and MDM2 amplification	0.528509	KRYO	202073190120_R05C01	IlluminaHumanMethylationEPIC
VALIDATION_SAMPLE 280	NCT MASTER		Recurrence		Liposarcoma (dedifferentiated)	WDLS/DDLS	0.980895	WDLS/DDLS	0.980895	concordant	CDK4 and MDM2 amplification	0.5141925	KRYO	203038290109_R06C01	IlluminaHumanMethylationEPIC
VALIDATION_SAMPLE 281	NCT MASTER				Liposarcoma	USARC	0.996359	USARC	0.996359	discrepant	CDK4 and MDM2 amplification	0.502277666666667	KRYO	202073190099_R07C01	IlluminaHumanMethylationEPIC
VALIDATION_SAMPLE 282	NCT MASTER		Metastasis	Soft tissue, trunk, retroperitoneum	Liposarcoma (dedifferentiated)	WDLS/DDLS	0.999997	WDLS/DDLS	0.999997	concordant	CDK4 and MDM2 amplification	0.389330500000001	KRYO	202250800170_R03C01	IlluminaHumanMethylationEPIC
VALIDATION_SAMPLE 283	NCT MASTER				Liposarcoma (dedifferentiated)	WDLS/DDLS	0.191125	WDLS/DDLS	0.191125	unclassifiable	MDM2 amplification	0.311038	KRYO	203033970044_R07C01	IlluminaHumanMethylationEPIC
VALIDATION_SAMPLE 284	NCT MASTER				Liposarcoma (dedifferentiated)	USARC	0.849289	USARC	0.849289	unclassifiable	CDK4 and MDM2 amplification	0.445656833333333	KRYO	202292320033_R07C01	IlluminaHumanMethylationEPIC
VALIDATION_SAMPLE 285	NCT MASTER		Recurrence		Liposarcoma	WDLS/DDLS	0.999389	WDLS/DDLS	0.999389	concordant	CDK4 and MDM2 amplification	0.445875333333334	KRYO	202250800171_R05C01	IlluminaHumanMethylationEPIC
VALIDATION_SAMPLE 286	NCT MASTER		Metastasis		Liposarcoma (dedifferentiated)	USARC	0.562637	USARC	0.562637	unclassifiable	CDK4 and MDM2 amplification	0.536783166666666	KRYO	203033970149_R06C01	IlluminaHumanMethylationEPIC
VALIDATION_SAMPLE 287	NCT MASTER				Liposarcoma (dedifferentiated)	USARC	0.999956	USARC	0.999956	discrepant	CDK4 and MDM2 amplification	0.335020166666666	KRYO	202250800176_R03C01	IlluminaHumanMethylationEPIC
VALIDATION_SAMPLE 288	NCT MASTER				Liposarcoma (dedifferentiated)	USARC	0.999877	USARC	0.999877	discrepant	CDK4 and MDM2 amplification	0.403918166666666	KRYO	202279130017_R02C01	IlluminaHumanMethylationEPIC
VALIDATION_SAMPLE 289	NCT MASTER				Liposarcoma (dedifferentiated)	WDLS/DDLS	0.993061	WDLS/DDLS	0.993061	concordant	CDK4 and MDM2 amplification	0.342699333333334	KRYO	202073190102_R04C01	IlluminaHumanMethylationEPIC
VALIDATION_SAMPLE 290	NCT MASTER				Lipoblastomatosis	WDLS/DDLS	0.96574	WDLS/DDLS	0.96574	discrepant - misleading	PDGFRA p.N659Y, PIK3CA p.H1047R, no amplification	0.370995333333333	KRYO	202292320036_R05C01	IlluminaHumanMethylationEPIC
VALIDATION_SAMPLE 291	NCT MASTER			Soft tissue, trunk, retroperitoneum	Leiomyosarcoma	LMS	0.934708	LMS	0.934708	concordant		0.436340166666666	KRYO	203038300052_R04C01	IlluminaHumanMethylationEPIC
VALIDATION_SAMPLE 292	NCT MASTER				Leiomyosarcoma	LMS	0.999998	LMS	0.999998	concordant	TP53 deletion	0.564896833333333	KRYO	201465950027_R05C01	IlluminaHumanMethylationEPIC
VALIDATION_SAMPLE 293	NCT MASTER				Leiomyosarcoma	LMS	0.999991	LMS	0.999991	concordant	TP53 deletion, RB1 deletion	0.590604499999999	KRYO	203033970144_R04C01	IlluminaHumanMethylationEPIC
VALIDATION_SAMPLE 294	NCT MASTER			Soft tissue, trunk, pelvis, scrotum	Leiomyosarcoma	LMS	0.997296	LMS	0.997296	concordant	TP53 loss, RB1 mutation	0.616397666666666	KRYO	202292320022_R04C01	IlluminaHumanMethylationEPIC
VALIDATION_SAMPLE 295	NCT MASTER			Visceral, pelvis, uterus	Leiomyosarcoma	WDLS/DDLS	0.29507	WDLS/DDLS	0.29507	unclassifiable	TP53 deleletion, RB1 LOH, ATRX LOH	0.641383833333333	KRYO	203038300151_R04C01	IlluminaHumanMethylationEPIC
VALIDATION_SAMPLE 296	NCT MASTER		Metastasis	Visceral, thorax, lung	Leiomyosarcoma	LMS	0.812736	LMS	0.812736	unclassifiable	TP53 loss	0.4730855	KRYO	202250800169_R03C01	IlluminaHumanMethylationEPIC
VALIDATION_SAMPLE 297	NCT MASTER				Leiomyosarcoma	LMS	0.420887	LMS	0.420887	unclassifiable	RB1 mutation, NTRK3 amplification, NCOR2 SNV	0.583234500000001	KRYO	203033970072_R05C01	IlluminaHumanMethylationEPIC
VALIDATION_SAMPLE 298	NCT MASTER				Leiomyosarcoma	USARC	0.9598	USARC	0.9598	discrepant	TP53 LOH, RB1 frameshift deletion, ATRX SNV	0.302275	KRYO	203030040080_R04C01	IlluminaHumanMethylationEPIC
VALIDATION_SAMPLE 299	NCT MASTER			Visceral, pelvis, uterus	Leiomyosarcoma	LMS	0.335283	LMS	0.335283	unclassifiable	TP53 mutation, RB1 deletion	0.552784000000001	FFPE	202292320010_R04C01	IlluminaHumanMethylationEPIC
VALIDATION_SAMPLE 300	NCT MASTER			Visceral, pelvis, uterus	Leiomyosarcoma	LMS	0.940658	LMS	0.940658	concordant	TP53 mutation & LOH, RB1 deletion	0.5092105	FFPE	202292320010_R05C01	IlluminaHumanMethylationEPIC
VALIDATION_SAMPLE 301	NCT MASTER			Visceral, pelvis, uterus	Leiomyosarcoma	LMS	0.714101	LMS	0.714101	unclassifiable	TP53 LOH, RB1 deletion	0.387616666666666	KRYO	202073190098_R05C01	IlluminaHumanMethylationEPIC
VALIDATION_SAMPLE 302	NCT MASTER				Leiomyosarcoma	LMS	0.980179	LMS	0.980179	concordant	TP53: frameshift deletion, RB1 SNV	0.431984166666667	KRYO	203030040080_R08C01	IlluminaHumanMethylationEPIC
VALIDATION_SAMPLE 303	NCT MASTER		Metastasis	Visceral, abdomen, liver	Leiomyosarcoma	LMS	0.999998	LMS	0.999998	concordant	TP53 deletion, RB1 deletion	0.528289666666667	KRYO	203033880136_R02C01	IlluminaHumanMethylationEPIC
VALIDATION_SAMPLE 304	NCT MASTER			Soft tissue, limbs, lower limbs, thigh	Leiomyosarcoma	USARC	0.691301	USARC	0.691301	unclassifiable	TP53 mutation, RB1 frameshift deletion, ATRX LOH	0.525164333333332	KRYO	202073190109_R02C01	IlluminaHumanMethylationEPIC
VALIDATION_SAMPLE 305	NCT MASTER				Leiomyosarcoma	LMS	0.310502	LMS	0.310502	unclassifiable	TP53 SNV & LOH, RB1 loss	0.553676166666667	KRYO	203033970042_R04C01	IlluminaHumanMethylationEPIC
VALIDATION_SAMPLE 306	NCT MASTER			Visceral, pelvis, uterus	Leiomyosarcoma	LMS	0.992516	LMS	0.992516	concordant	TP53 & RB1 wildtype	0.521229833333333	KRYO	202148010086_R08C01	IlluminaHumanMethylationEPIC
VALIDATION_SAMPLE 307	NCT MASTER				Leiomyosarcoma	LMS	0.999997	LMS	0.999997	concordant	TP53 SNV, RB1 frameshift deletion	0.555960666666666	KRYO	203041550030_R01C01	IlluminaHumanMethylationEPIC
VALIDATION_SAMPLE 308	NCT MASTER				Leiomyosarcoma	LMS	0.996813	LMS	0.996813	concordant	TP53 deletion, RB1 deletion	0.662846166666667	KRYO	202073190099_R06C01	IlluminaHumanMethylationEPIC
VALIDATION_SAMPLE 309	NCT MASTER				Leiomyosarcoma	LMS	0.999968	LMS	0.999968	concordant	TP53 frameshift deletion, RB1 SNV	0.568065833333334	KRYO	203033970044_R05C01	IlluminaHumanMethylationEPIC
VALIDATION_SAMPLE 310	NCT MASTER			Soft tissue, trunk, abdomen	Leiomyosarcoma	LMS	0.999989	LMS	0.999989	concordant	TP53 SNV, RB1 frameshift deletion	0.487217666666667	KRYO	202292310027_R02C01	IlluminaHumanMethylationEPIC
VALIDATION_SAMPLE 311	NCT MASTER				Leiomyosarcoma	LMS	0.999998	LMS	0.999998	concordant	TP53 SNV, RB1 SNV (splice)	0.547296833333333	KRYO	203033970111_R04C01	IlluminaHumanMethylationEPIC
VALIDATION_SAMPLE 312	NCT MASTER				Leiomyosarcoma	USARC	0.640144	USARC	0.640144	unclassifiable	TP53 frameshift deletion, RB1 deletion, ATRX mutation	0.539062000000001	KRYO	202073190109_R07C01	IlluminaHumanMethylationEPIC
VALIDATION_SAMPLE 313	NCT MASTER				Leiomyosarcoma	LMS	0.999936	LMS	0.999936	concordant	TP53 SNV, RB1 deletion	0.569206166666666	KRYO	203033970147_R03C01	IlluminaHumanMethylationEPIC
VALIDATION_SAMPLE 314	NCT MASTER			Visceral, pelvis, uterus	Leiomyosarcoma	LMS	0.993856	LMS	0.993856	concordant	TP53 SNV, RB1 deletion	0.587181833333333	KRYO	203034110007_R08C01	IlluminaHumanMethylationEPIC
VALIDATION_SAMPLE 315	NCT MASTER				Leiomyosarcoma	USARC	0.29279	USARC	0.29279	unclassifiable	RB1 LOH, ATRX LOH	0.497586333333333	KRYO	203038290111_R02C01	IlluminaHumanMethylationEPIC
VALIDATION_SAMPLE 316	NCT MASTER				Leiomyosarcoma	USARC	0.999949	USARC	0.999949	discrepant	TP53 deletion	0.390339333333333	KRYO	203033970148_R03C01	IlluminaHumanMethylationEPIC
VALIDATION_SAMPLE 317	NCT MASTER				Leiomyosarcoma	SARC (MPNST-like)	0.996792	SARC (MPNST-like)	0.996792	discrepant	TP53 loss, ATRX loss	0.584930999999998	KRYO	202148010088_R06C01	IlluminaHumanMethylationEPIC
VALIDATION_SAMPLE 318	NCT MASTER				Leiomyosarcoma	LMS	0.999817	LMS	0.999817	concordant	TP53 SNV & LOH, ATRX deletion	0.536338333333333	FFPE	202292320013_R05C01	IlluminaHumanMethylationEPIC
VALIDATION_SAMPLE 319	NCT MASTER			Soft tissue, trunk, pelvis	Leiomyosarcoma	USARC	0.999163	USARC	0.999163	discrepant	RB1 deletion	0.448577666666667	KRYO	202292320088_R08C01	IlluminaHumanMethylationEPIC
VALIDATION_SAMPLE 320	NCT MASTER				Leiomyosarcoma	LMS	0.996207	LMS	0.996207	concordant	TP53 SNV & LOH, RB1 deletion, ATRX: deletion & LOH	0.550449833333333	KRYO	202073190101_R05C01	IlluminaHumanMethylationEPIC
VALIDATION_SAMPLE 321	NCT MASTER			Soft tissue, trunk, abdomen	Leiomyosarcoma	LMS	0.995519	LMS	0.995519	concordant	TP53 SNV & LOH, RB1 deletion, ATRX loss	0.484011666666667	KRYO	202073190111_R08C01	IlluminaHumanMethylationEPIC
VALIDATION_SAMPLE 322	NCT MASTER		Metastasis		Leiomyosarcoma	LMS	0.998159	LMS	0.998159	concordant	TP53 deletion, RB1 LOH, ATRX gain	0.519286166666667	KRYO	202148010089_R08C01	IlluminaHumanMethylationEPIC
VALIDATION_SAMPLE 323	NCT MASTER			Visceral, pelvis, uterus	Leiomyosarcoma	LMS	0.998674	LMS	0.998674	concordant	TP53 SNV & LOH, RB1 loss, ATRX mutation	0.578604000000001	KRYO	202073220047_R02C01	IlluminaHumanMethylationEPIC
VALIDATION_SAMPLE 324	NCT MASTER			Visceral, pelvis, uterus	Leiomyosarcoma	LMS	0.971351	LMS	0.971351	concordant	TP53 SNV & LOH, RB1 deletion, ATRX mutation	0.5574215	KRYO	202250800181_R07C01	IlluminaHumanMethylationEPIC
VALIDATION_SAMPLE 325	NCT MASTER				Leiomyosarcoma	LMS	0.332959	LMS	0.332959	unclassifiable	TP53 SNV & LOH, RB1 loss, ATRX deletion	0.474475166666667	KRYO	203038290113_R07C01	IlluminaHumanMethylationEPIC
VALIDATION_SAMPLE 326	NCT MASTER				Leiomyosarcoma	LMS	0.989647	LMS	0.989647	concordant	TP53 SNV & LOH, RB1 frameshift deletion & LOH, ATRX gain	0.500229499999999	KRYO	203033880029_R03C01	IlluminaHumanMethylationEPIC
VALIDATION_SAMPLE 327	NCT MASTER				Leiomyosarcoma	LMS	0.883675	LMS	0.883675	unclassifiable	TP53 SNV & LOH, RB1 deletion, ATRX frameshift insertion	0.653947666666667	KRYO	203038290114_R01C01	IlluminaHumanMethylationEPIC
VALIDATION_SAMPLE 328	NCT MASTER				Leiomyosarcoma	LMS	0.997969	LMS	0.997969	concordant	TP53 SNV, RB1 deletion	0.392822	KRYO	203033970154_R01C01	IlluminaHumanMethylationEPIC
VALIDATION_SAMPLE 329	NCT MASTER			Visceral, pelvis, uterus	Leiomyosarcoma	LMS	0.983599	LMS	0.983599	concordant	RB1 deleletion	0.579644666666667	KRYO	202148010090_R04C01	IlluminaHumanMethylationEPIC
VALIDATION_SAMPLE 330	NCT MASTER			Soft tissue, trunk, abdomen	Leiomyosarcoma	LMS	0.990238	LMS	0.990238	concordant	TP53 SNV & LOH, RB1 deletion	0.519009	KRYO	202148010090_R05C01	IlluminaHumanMethylationEPIC
VALIDATION_SAMPLE 331	NCT MASTER				Leiomyosarcoma	LMS	0.998729	LMS	0.998729	concordant	PTPN12 p.K218E, FGFR1 amplification	0.555359333333334	KRYO	201465950034_R03C01	IlluminaHumanMethylationEPIC
VALIDATION_SAMPLE 332	NCT MASTER				Leiomyosarcoma	LMS	0.999983	LMS	0.999983	concordant	TP53 loss, RB1 BP	0.549173833333333	KRYO	203033970125_R03C01	IlluminaHumanMethylationEPIC
VALIDATION_SAMPLE 333	NCT MASTER			Visceral, pelvis, uterus	Leiomyosarcoma	ESS (LG)	0.927817	ESS (LG)	0.927817	discrepant	RB1 deletion, PHF1 overexpression, no obvious fusion	0.458880333333334	KRYO	203038290077_R05C01	IlluminaHumanMethylationEPIC
VALIDATION_SAMPLE 334	NCT MASTER				Leiomyosarcoma	LMS	0.98005	LMS	0.98005	concordant	RB1 frameshift deletion, ATRX loss	0.533584000000001	KRYO	203034110121_R01C01	IlluminaHumanMethylationEPIC
VALIDATION_SAMPLE 335	NCT MASTER			Soft tissue, trunk, pelvis, bladder wall	Leiomyosarcoma	LMS	0.999906	LMS	0.999906	concordant	TP53 SNV & LOH, RB1 deletion, ATRX duplication	0.539848	KRYO	203038290077_R08C01	IlluminaHumanMethylationEPIC
VALIDATION_SAMPLE 336	NCT MASTER			Visceral, pelvis, uterus	Leiomyosarcoma	USARC	0.982302	USARC	0.982302	discrepant	TP53 SNV & LOH, RB1 deletion	0.4854145	KRYO	202163110004_R04C01	IlluminaHumanMethylationEPIC
VALIDATION_SAMPLE 337	NCT MASTER			Visceral, pelvis, ovary	Leiomyosarcoma	LMS	0.999999	LMS	0.999999	concordant	TP53 & RB1 frameshift deletion	0.513218833333333	KRYO	203033970042_R07C01	IlluminaHumanMethylationEPIC
VALIDATION_SAMPLE 338	NCT MASTER			Soft tissue, head and neck	Leiomyosarcoma	LMS	1	LMS	1	concordant	TP53 SNV & LOH, RB1 frameshift deletion	0.539455333333334	KRYO	203041550109_R01C01	IlluminaHumanMethylationEPIC
VALIDATION_SAMPLE 339	NCT MASTER				Leiomyosarcoma	LMS	0.977486	LMS	0.977486	concordant	TP53 mutation, RB1 deletion	0.552405833333334	KRYO	203038290114_R08C01	IlluminaHumanMethylationEPIC
VALIDATION_SAMPLE 340	NCT MASTER			Visceral, thorax, heart	Leiomyosarcoma	USARC	0.198227	USARC	0.198227	unclassifiable	TP53 frameshift deletion & LOH, RB1 loss, ATRX gain	0.597241999999999	KRYO	203033880061_R02C01	IlluminaHumanMethylationEPIC
VALIDATION_SAMPLE 341	NCT MASTER			Soft tissue, trunk, pelvis, bladder wall	Leiomyosarcoma	LMS	0.999919	LMS	0.999919	concordant	TP53 SNV & LOH, RB1 deletion	0.612826333333334	KRYO	202073220048_R01C01	IlluminaHumanMethylationEPIC
VALIDATION_SAMPLE 342	NCT MASTER			Soft tissue, trunk, thoracic wall	Leiomyosarcoma	OS (HG)	0.742554	OS (HG)	0.742554	unclassifiable	TP53 & ATRX & RB1 wildtype	0.389909666666667	KRYO	203038290070_R02C01	IlluminaHumanMethylationEPIC
VALIDATION_SAMPLE 343	NCT MASTER		Metastasis		Leiomyosarcoma	LMS	0.999733	LMS	0.999733	concordant	TP53 mutation, RB1 mutation & LOH	0.544286833333334	KRYO	203038290073_R05C01	IlluminaHumanMethylationEPIC
VALIDATION_SAMPLE 344	NCT MASTER			Visceral, abdomen, liver	Leiomyosarcoma	LMS	0.999999	LMS	0.999999	concordant	TP53 germline SNV, PTEN loss, STK11 loss	0.591531166666665	FFPE	202292320011_R05C01	IlluminaHumanMethylationEPIC
VALIDATION_SAMPLE 345	NCT MASTER				Rhabdomyosarcoma (pleomorphic)	RMS (MYOD1)	0.999972	RMS (MYOD1)	0.999972	concordant	MYOD1 mutation	0.69766	KRYO	203038290066_R02C01	IlluminaHumanMethylationEPIC
VALIDATION_SAMPLE 346	NCT MASTER				Rhabdomyosarcoma	ES	0.387057	ES	0.387057	unclassifiable	TP53 amplification, NF1 frameshift deletion, MYCL amplification	0.5290165	KRYO	202073220047_R04C01	IlluminaHumanMethylationEPIC
VALIDATION_SAMPLE 347	NCT MASTER				Rhabdomyosarcoma	RMS (ALV)	0.999225	RMS (ALV)	0.999225	concordant	PAX3:FOXO1 fusion	0.524162	KRYO	203038290073_R08C01	IlluminaHumanMethylationEPIC
VALIDATION_SAMPLE 348	NCT MASTER				Rhabdomyosarcoma	RMS (EMB)	0.993426	RMS (EMB)	0.993426	concordant	HGF amplification, MET amplification, PRDM16 amplification	0.621030333333333	KRYO	203030040154_R04C01	IlluminaHumanMethylationEPIC
VALIDATION_SAMPLE 349	NCT MASTER				Rhabdomyosarcoma (spindle cell)	MPNST	0.456606	MPNST	0.456606	unclassifiable	CDK4 duplication, CDKN2A/B focal deletion, NF1 BP & LOH, CDK4 duplication, GNAS duplication	0.495667	KRYO	202250800171_R06C01	IlluminaHumanMethylationEPIC
VALIDATION_SAMPLE 350	NCT MASTER			Soft tissue, head and neck, maxilla	Rhabdomyosarcoma (spindle cell)	RMS (MYOD1)	0.111554	RMS (MYOD1)	0.111554	unclassifiable	FUS:TFCP2 fusion	0.511013833333333	KRYO	203033970155_R01C01	IlluminaHumanMethylationEPIC
VALIDATION_SAMPLE 351	NCT MASTER				Rhabdomyosarcoma (alveolar)	RMS (ALV)	0.999919	RMS (ALV)	0.999919	concordant	PAX3:FOXO1 fusion	0.609624833333333	KRYO	203038290110_R04C01	IlluminaHumanMethylationEPIC
VALIDATION_SAMPLE 352	NCT MASTER				Rhabdomyosarcoma	RMS (ALV)	0.998071	RMS (ALV)	0.998071	concordant	PAX3:FOXO1 fusion	0.614446833333332	KRYO	202279130032_R08C01	IlluminaHumanMethylationEPIC
VALIDATION_SAMPLE 353	NCT MASTER				Rhabdomyosarcoma	RMS (ALV)	0.999941	RMS (ALV)	0.999941	concordant	PAX3:FOXO1 fusion	0.5937275	KRYO	203033970154_R07C01	IlluminaHumanMethylationEPIC
VALIDATION_SAMPLE 354	NCT MASTER			Visceral, pelvis, uterus	Endometrial stromal sarcoma	ESS (HG)	0.997388	MCF SARC (BCOR)	0.999764	concordant	ZC3H7B:BCOR fusion	0.623469166666666	KRYO	202073220045_R08C01	IlluminaHumanMethylationEPIC
VALIDATION_SAMPLE 355	NCT MASTER			Visceral, pelvis, uterus	Endometrial stromal sarcoma	ESS (LG)	0.930537	ESS (LG)	0.930537	concordant	MEAF6:PHF1 fusion	0.582345666666667	KRYO	202292310056_R03C01	IlluminaHumanMethylationEPIC
VALIDATION_SAMPLE 356	NCT MASTER			Visceral, pelvis, uterus	Sarcoma, NOS	SARC (MPNST-like)	0.997286	SARC (MPNST-like)	0.997286	discrepant - reclassification	TPM3:NTRK1 fusion	0.376191166666667	KRYO	202250800169_R06C01	IlluminaHumanMethylationEPIC
VALIDATION_SAMPLE 357	NCT MASTER				Synovial sarcoma	SYSA	0.999888	SYSA	0.999888	concordant	SS18:SSX1 fusion	0.592251333333334	KRYO	202292320022_R01C01	IlluminaHumanMethylationEPIC
VALIDATION_SAMPLE 358	NCT MASTER				Synovial sarcoma	SYSA	0.999075	SYSA	0.999075	concordant	SS18:SSX1 fusion	0.513369666666667	KRYO	202073190117_R07C01	IlluminaHumanMethylationEPIC
VALIDATION_SAMPLE 359	NCT MASTER			Soft tissue, trunk, thoracic wall	Synovial sarcoma	USARC	0.999883	USARC	0.999883	discrepant - reclassification	TP53 SNV, CUL1:EZH2 fusion	0.4064015	KRYO	203038290082_R02C01	IlluminaHumanMethylationEPIC
VALIDATION_SAMPLE 360	NCT MASTER			Bone, limbs, lower limbs, thigh	Synovial sarcoma	SYSA	0.992	SYSA	0.992	concordant	SS18:SSX1 fusion	0.515553499999999	KRYO	202292320036_R07C01	IlluminaHumanMethylationEPIC
VALIDATION_SAMPLE 361	NCT MASTER				Synovial sarcoma	SYSA	0.999846	SYSA	0.999846	concordant	fusion status unclear, MDM2 amplification, NF1 deletion, SYT mutation	0.558787333333333	KRYO	203038300151_R07C01	IlluminaHumanMethylationEPIC
VALIDATION_SAMPLE 362	NCT MASTER			Soft tissue, limbs, upper limbs, shoulder girdle	Synovial sarcoma	SYSA	0.999604	SYSA	0.999604	concordant	SS18:SSX1 fusion	0.569073833333333	KRYO	202292320029_R08C01	IlluminaHumanMethylationEPIC
VALIDATION_SAMPLE 363	NCT MASTER			Bone, limbs, lower limbs, thigh	Synovial sarcoma	SYSA	0.999857	SYSA	0.999857	concordant	SS18:SSX1 fusion	0.553241166666666	KRYO	202073190098_R08C01	IlluminaHumanMethylationEPIC
VALIDATION_SAMPLE 364	NCT MASTER			Bone, limbs, lower limbs, thigh	Sarcoma, NOS	SYSA	0.999423	SYSA	0.999423	discrepant - reclassification	SS18:SSX2 fusion	0.551546999999999	KRYO	202073190101_R06C01	IlluminaHumanMethylationEPIC
VALIDATION_SAMPLE 365	NCT MASTER			Visceral, thorax, lung	Synovial sarcoma	SYSA	0.999744	SYSA	0.999744	concordant	SS18:SSX1 fusion	0.566538833333333	KRYO	202250800176_R01C01	IlluminaHumanMethylationEPIC
VALIDATION_SAMPLE 366	NCT MASTER				Synovial sarcoma	SYSA	0.991867	SYSA	0.991867	concordant	SS18:SSX1 fusion	0.575328333333334	KRYO	203034110019_R01C01	IlluminaHumanMethylationEPIC
VALIDATION_SAMPLE 367	NCT MASTER				Synovial sarcoma	SYSA	0.998697	SYSA	0.998697	concordant	SS18:SSX1 fusion	0.555635166666667	KRYO	201465950034_R05C01	IlluminaHumanMethylationEPIC
VALIDATION_SAMPLE 368	NCT MASTER			Soft tissue, limbs, upper limbs, hand	Clear cell sarcoma of soft tissue	CCS	0.997441	CCS	0.997441	concordant	EWSR1:CREB1 fusion	0.501480333333333	KRYO	202292310056_R01C01	IlluminaHumanMethylationEPIC
VALIDATION_SAMPLE 369	NCT MASTER			Soft tissue, limbs, lower limbs, thigh	Clear cell sarcoma of soft tissue	CCS	0.999959	CCS	0.999959	concordant	EWSR1:ATF1 fusion	0.574505333333334	KRYO	202292320086_R05C01	IlluminaHumanMethylationEPIC
VALIDATION_SAMPLE 370	NCT MASTER			Soft tissue, limbs, upper limbs, elbow	Clear cell sarcoma of soft tissue	CCS	0.498939	CCS	0.498939	unclassifiable	EWSR1:CREM fusion	0.513292166666668	KRYO	202148010089_R01C01	IlluminaHumanMethylationEPIC
VALIDATION_SAMPLE 371	NCT MASTER			Soft tissue, limbs, upper limbs, hand	Clear cell sarcoma of soft tissue	CCS	0.99998	CCS	0.99998	concordant	EWSR1:ATF1 fusion	0.5509795	KRYO	202279130017_R01C01	IlluminaHumanMethylationEPIC
VALIDATION_SAMPLE 372	NCT MASTER				Angiosarcoma	EHE	0.764046	EHE	0.764046	unclassifiable	CDKN2A/B deletion, PTEN SNV & LOH	0.4849625	KRYO	202073220045_R05C01	IlluminaHumanMethylationEPIC
VALIDATION_SAMPLE 373	NCT MASTER			Visceral, abdomen, spleen	Angiosarcoma	IMT	0.820825	IMT	0.820825	unclassifiable	CDKN2A deletion, NF2 deletion	0.329795166666667	KRYO	203038290077_R01C01	IlluminaHumanMethylationEPIC
VALIDATION_SAMPLE 374	NCT MASTER			Soft tissue, trunk, thorax, mamma	Angiosarcoma	AS	0.815117	AS	0.815117	unclassifiable	TP53 mutation, CDKN2A deletion, PLCG1 deletion, MYC duplication	0.320988166666666	KRYO	203033970113_R08C01	IlluminaHumanMethylationEPIC
VALIDATION_SAMPLE 375	NCT MASTER				Angiosarcoma	AS	0.995183	AS	0.995183	concordant	MYC amplification	0.434140333333333	KRYO	202279130019_R06C01	IlluminaHumanMethylationEPIC
VALIDATION_SAMPLE 376	NCT MASTER			Soft tissue, trunk, thorax, mamma	Angiosarcoma	AS	0.99149	AS	0.99149	concordant	KDR mutation	0.5044525	KRYO	203038290082_R06C01	IlluminaHumanMethylationEPIC
VALIDATION_SAMPLE 377	NCT MASTER			Soft tissue, head and neck, eyelid	Angiosarcoma	AS	0.997215	AS	0.997215	concordant	KDR amplification, BRAF amplification	0.503724833333333	KRYO	202073190111_R07C01	IlluminaHumanMethylationEPIC
VALIDATION_SAMPLE 378	NCT MASTER				Haemangioendothelioma	IMT	0.864599	IMT	0.864599	unclassifiable	TSC2 deletion, STK11 deletion	0.275412333333333	FFPE	202292320011_R03C01	IlluminaHumanMethylationEPIC
VALIDATION_SAMPLE 379	NCT MASTER				Osteosarcoma (high-grade)	OS (HG)	0.958109	OS (HG)	0.958109	concordant	TP53 SNV, RB1 loss	0.601941666666666	FFPE	202292320012_R01C01	IlluminaHumanMethylationEPIC
VALIDATION_SAMPLE 380	NCT MASTER				Osteosarcoma	USARC	0.996706	USARC	0.996706	discrepant	TP53 mutation, RB1 deletion	0.398539666666666	KRYO	203033970147_R04C01	IlluminaHumanMethylationEPIC
VALIDATION_SAMPLE 381	NCT MASTER				Osteosarcoma	GCTB	0.979214	GCTB	0.979214	discrepant	TP53 SNV & LOH, ATRX mutation, H3F3A wildtype	0.3835235	KRYO	203038290077_R02C01	IlluminaHumanMethylationEPIC
VALIDATION_SAMPLE 382	NCT MASTER			Bone, limbs, lower limbs, femur	Osteosarcoma (high-grade)	OS (HG)	0.889693	OS (HG)	0.889693	unclassifiable	TP53 deletion, RB1 deletion	0.495425	KRYO	202292320035_R04C01	IlluminaHumanMethylationEPIC
VALIDATION_SAMPLE 383	NCT MASTER		Metastasis		Osteosarcoma	OS (HG)	0.866738	OS (HG)	0.866738	unclassifiable	TP53 SNV & LOH, RB1 mutation & LOH	0.614998666666666	KRYO	202292320035_R07C01	IlluminaHumanMethylationEPIC
VALIDATION_SAMPLE 384	NCT MASTER				Osteosarcoma	USARC	0.995752	USARC	0.995752	discrepant	TP53 fusion, RB1 fusion	0.302983666666667	KRYO	203033970150_R05C01	IlluminaHumanMethylationEPIC
VALIDATION_SAMPLE 385	NCT MASTER			Bone, limbs, upper limbs, humerus	Osteosarcoma	OS (HG)	0.999842	OS (HG)	0.999842	concordant	TP53 SNV & LOH, RB1 loss	0.534244666666666	KRYO	202163110004_R05C01	IlluminaHumanMethylationEPIC
VALIDATION_SAMPLE 386	NCT MASTER				Osteosarcoma (high-grade)	ES	0.671168	ES	0.671168	unclassifiable	TP53 loss, RB1 deletion	0.539025333333333	KRYO	203033880061_R04C01	IlluminaHumanMethylationEPIC
VALIDATION_SAMPLE 387	NCT MASTER			Bone, limbs, lower limbs, tibia	Osteosarcoma	OS (HG)	0.999914	OS (HG)	0.999914	concordant	TP53 deletion, RB1 deletion	0.421548333333333	KRYO	202279130019_R08C01	IlluminaHumanMethylationEPIC
VALIDATION_SAMPLE 388	NCT MASTER		Metastasis		Osteosarcoma	OS (HG)	0.967013	OS (HG)	0.967013	concordant	TP53 LOH, RB1 LOH	0.465717	KRYO	203033970154_R02C01	IlluminaHumanMethylationEPIC
VALIDATION_SAMPLE 389	NCT MASTER				Osteosarcoma	OS (HG)	0.999533	OS (HG)	0.999533	concordant	CDKN2A/B deletion, CDK4 amplification	0.549167666666666	KRYO	203033970072_R03C01	IlluminaHumanMethylationEPIC
VALIDATION_SAMPLE 390	NCT MASTER			Bone, limbs, lower limbs, femur	Osteosarcoma	CSA (GROUP B)	0.599646	MCF CSA	0.615386	unclassifiable	TP53 LOH, RB1 LOH	0.613704	KRYO	202250800169_R07C01	IlluminaHumanMethylationEPIC
VALIDATION_SAMPLE 391	NCT MASTER				Osteosarcoma	OS (HG)	0.999732	OS (HG)	0.999732	concordant	TP53 fusion & LOH, RB1 deletion, MYC duplication	0.474885	KRYO	202292320090_R02C01	IlluminaHumanMethylationEPIC
VALIDATION_SAMPLE 392	NCT MASTER				Osteosarcoma	USARC	0.192892	USARC	0.192892	unclassifiable	RAF1 mutation	0.379108166666667	KRYO	202073220047_R07C01	IlluminaHumanMethylationEPIC
VALIDATION_SAMPLE 393	NCT MASTER			Bone, limbs, upper limbs, scapula	Osteosarcoma	CSA (CC)	0.858011	CSA (CC)	0.858011	unclassifiable	TP53 deletion	0.301614333333333	KRYO	203033880061_R01C01	IlluminaHumanMethylationEPIC
VALIDATION_SAMPLE 394	NCT MASTER				Osteosarcoma	OS (HG)	0.998348	OS (HG)	0.998348	concordant	TP53 SNV & LOH, RB1 LOH, AKT amplification	0.547383499999999	KRYO	202073190102_R02C01	IlluminaHumanMethylationEPIC
VALIDATION_SAMPLE 395	NCT MASTER				Chondrosarcoma	AFH	0.996135	AFH	0.996135	discrepant - misleading	BCOR SNV, no fusion	0.261753166666666	KRYO	203034110008_R01C01	IlluminaHumanMethylationEPIC
VALIDATION_SAMPLE 396	NCT MASTER				Chondrosarcoma	CSA (GROUP A)	0.908101	MCF CSA	0.941205	concordant	CDKN2A/B loss, VHL loss, AKT2 gain	0.4008335	KRYO	203259190098_R04C01	IlluminaHumanMethylationEPIC
VALIDATION_SAMPLE 397	NCT MASTER			Bone, thorax, sternum	Chondrosarcoma	CSA (GROUP A)	0.77208	MCF CSA	0.84127	unclassifiable	FBXW7 mutation	0.480258	KRYO	203038290113_R04C01	IlluminaHumanMethylationEPIC
VALIDATION_SAMPLE 398	NCT MASTER				Chondrosarcoma	CSA (GROUP B)	0.9836	MCF CSA	0.983619	concordant	IDH1 p.R132S, COL2A1 ins splice	0.466866166666667	KRYO	202073220044_R04C01	IlluminaHumanMethylationEPIC
VALIDATION_SAMPLE 399	NCT MASTER				Chondrosarcoma	OS (HG)	0.999305	OS (HG)	0.999305	discrepant - reclassification	TP53 frameshift deletion, RB1 SNV (splice-site)	0.4994985	KRYO	202292320086_R03C01	IlluminaHumanMethylationEPIC
VALIDATION_SAMPLE 400	NCT MASTER			Bone, limbs, upper limbs, humerus	Chondrosarcoma	MP	0.31632	MP	0.31632	unclassifiable	COL2A1:SENP1 fusion, IDH1/2 wt	0.324129	KRYO	203053160168_R08C01	IlluminaHumanMethylationEPIC
VALIDATION_SAMPLE 401	NCT MASTER				Chondrosarcoma	CSA (IDH GROUP B)	0.602275	MCF CSA (IDH)	0.645835	unclassifiable	IDH1/2 wild-type, COL2A1wild-type	0.4511145	KRYO	203033970109_R08C01	IlluminaHumanMethylationEPIC
VALIDATION_SAMPLE 402	NCT MASTER				Chondrosarcoma	CSA (GROUP A)	0.903209	MCF CSA	0.998967	concordant	TP53 LOH, CDKN2A/B deletion	0.6105045	KRYO	203038290114_R05C01	IlluminaHumanMethylationEPIC
VALIDATION_SAMPLE 403	NCT MASTER				Chondrosarcoma	CSA (IDH GROUP A)	0.997803	MCF CSA (IDH)	0.997834	concordant	IDH1 p.R132L	0.5205725	KRYO	203034110121_R07C01	IlluminaHumanMethylationEPIC
VALIDATION_SAMPLE 404	NCT MASTER				Chondrosarcoma	MPNST	0.992694	MPNST	0.992694	discrepant	COL2A1 deletion, NF1 LOH	0.666919666666666	KRYO	202292320022_R08C01	IlluminaHumanMethylationEPIC
VALIDATION_SAMPLE 405	NCT MASTER		Metastasis		Sarcoma, NOS	WDLS/DDLS	0.66077	WDLS/DDLS	0.66077	unclassifiable	EWSR1:NR4A3 fusion	0.322749166666667	KRYO	203038290075_R02C01	IlluminaHumanMethylationEPIC
VALIDATION_SAMPLE 406	NCT MASTER		Primary	Bone, pelvis, os ilium	Chondrosarcoma (mesenchymal)	CSA (MES)	0.999998	CSA (MES)	0.999998	concordant	HEY1:NCOA2 fusion	0.599806833333333	KRYO	203033970154_R05C01	IlluminaHumanMethylationEPIC
VALIDATION_SAMPLE 407	NCT MASTER				Ewing´s sarcoma	EWING	0.999818	EWING	0.999818	concordant	EWSR1:FLI1 fusion	0.518227499999999	KRYO	203033970134_R06C01	IlluminaHumanMethylationEPIC
VALIDATION_SAMPLE 408	NCT MASTER		Metastasis	Bone, lim	Ewing´s sarcoma	EWING	0.999924	EWING	0.999924	concordant	EWSR1:FLI1 fusion	0.523360333333333	KRYO	203033970144_R01C01	IlluminaHumanMethylationEPIC
VALIDATION_SAMPLE 409	NCT MASTER				Ewing´s sarcoma	SEF	0.999998	SEF	0.999998	discrepant - reclassification	EWSR1:CREB3L1 fusion	0.4516795	KRYO	202073220045_R02C01	IlluminaHumanMethylationEPIC
VALIDATION_SAMPLE 410	NCT MASTER				Ewing´s sarcoma	EWING	0.959701	EWING	0.959701	concordant	EWSR1:FLI1 fusion	0.561791166666667	KRYO	202250800169_R08C01	IlluminaHumanMethylationEPIC
VALIDATION_SAMPLE 411	NCT MASTER				Ewing´s sarcoma	EWING	1	EWING	1	concordant	EWSR1:FLI1 fusion	0.486384666666667	KRYO	202250800170_R01C01	IlluminaHumanMethylationEPIC
VALIDATION_SAMPLE 412	NCT MASTER			Intracranial	Ewing´s sarcoma	EWING	0.999998	EWING	0.999998	concordant	EWSR1:FLI1 fusion	0.555463333333334	KRYO	202148010087_R01C01	IlluminaHumanMethylationEPIC
VALIDATION_SAMPLE 413	NCT MASTER				Ewing´s sarcoma	EWING	0.999993	EWING	0.999993	concordant	EWSR1:FLI1 fusion	0.506247666666666	KRYO	202292320030_R07C01	IlluminaHumanMethylationEPIC
VALIDATION_SAMPLE 414	NCT MASTER				Ewing´s sarcoma	EWING	0.999932	EWING	0.999932	concordant	EWSR1:FLI1 fusion	0.5364925	KRYO	202073190116_R05C01	IlluminaHumanMethylationEPIC
VALIDATION_SAMPLE 415	NCT MASTER			Bone, limbs, upper limbs, humerus	Ewing´s sarcoma	EWING	0.99995	EWING	0.99995	concordant	EWSR1:FLI1 fusion	0.564713833333333	KRYO	202292320023_R07C01	IlluminaHumanMethylationEPIC
VALIDATION_SAMPLE 416	NCT MASTER				Ewing´s sarcoma	EWING	1	EWING	1	concordant	EWSR1:FLI1 fusion	0.527201333333333	KRYO	203033970154_R08C01	IlluminaHumanMethylationEPIC
VALIDATION_SAMPLE 417	NCT MASTER			Bone, head and neck, skull	Sarcoma, NOS	AS	0.117303	AS	0.117303	unclassifiable	CIC:DUX4 fusion	0.384812333333333	KRYO	202148010086_R03C01	IlluminaHumanMethylationEPIC
VALIDATION_SAMPLE 418	NCT MASTER			Bone, pelvis, os sacrum	Chordoma	CHORD	0.997933	CHORD	0.997933	concordant	CDKN2A deletion	0.309418166666667	KRYO	203033970130_R01C01	IlluminaHumanMethylationEPIC
VALIDATION_SAMPLE 419	NCT MASTER				Chordoma	USARC	0.994116	USARC	0.994116	discrepant	CDKN2A/B focal deletion	0.380048333333333	KRYO	202073190100_R03C01	IlluminaHumanMethylationEPIC
VALIDATION_SAMPLE 420	NCT MASTER				Chordoma	CHORD	0.99747	CHORD	0.99747	concordant	CDKN2A/B deletion	0.405988666666667	KRYO	203033880136_R07C01	IlluminaHumanMethylationEPIC
VALIDATION_SAMPLE 421	NCT MASTER			Bone, head and neck, skull base	Chordoma	CHORD	0.982102	CHORD	0.982102	concordant	CDKN2A/B focal deletion	0.349309833333333	FFPE	202292320014_R03C01	IlluminaHumanMethylationEPIC
VALIDATION_SAMPLE 422	NCT MASTER		Metastasis		Chordoma	CHORD	0.897142	CHORD	0.897142	unclassifiable	CDKN2A/B deletion	0.520814166666667	KRYO	202292310027_R06C01	IlluminaHumanMethylationEPIC
VALIDATION_SAMPLE 423	NCT MASTER				Chordoma	WDLS/DDLS	0.461637	WDLS/DDLS	0.461637	unclassifiable	CDKN2A/B deletion	0.339796333333334	KRYO	202292320086_R06C01	IlluminaHumanMethylationEPIC
VALIDATION_SAMPLE 424	NCT MASTER				Sarcoma, NOS	ASPS	0.999737	ASPS	0.999737	discrepant - reclassification	ASPSCR1:TFE3 fusion	0.371345166666667	KRYO	203033970110_R08C01	IlluminaHumanMethylationEPIC
VALIDATION_SAMPLE 425	NCT MASTER				Alveolar soft part sarcoma	ASPS	0.999594	ASPS	0.999594	concordant	ASPSCR1:TFE3 fusion	0.428328	KRYO	203034110100_R01C01	IlluminaHumanMethylationEPIC
VALIDATION_SAMPLE 426	NCT MASTER				Alveolar soft part sarcoma	ASPS	0.999869	ASPS	0.999869	concordant	ASPSCR1:TFE3 fusion	0.372214166666666	KRYO	202073190100_R01C01	IlluminaHumanMethylationEPIC
VALIDATION_SAMPLE 427	NCT MASTER				Alveolar soft part sarcoma	ASPS	0.998322	ASPS	0.998322	concordant	ASPSCR1:TFE3 fusion	0.344502833333333	KRYO	202292320034_R07C01	IlluminaHumanMethylationEPIC
VALIDATION_SAMPLE 428	NCT MASTER			Soft tissue, limbs, lower limbs, thigh	Sarcoma, NOS	ASPS	0.999864	ASPS	0.999864	discrepant - reclassification	ASPSCR1:TFE3 fusion	0.408801166666666	KRYO	202250800170_R07C01	IlluminaHumanMethylationEPIC
