# Supplementary material for: Sarcoma classification by DNA methylation profiling
Source: Nat Commun. 2021 Jan 21;12:498. doi: 10.1038/s41467-020-20603-4 (PMC7819999; doi:10.1038/s41467-020-20603-4)
Supplement: Supplementary file 7 — Supplementary Data 4 [file 41467_2020_20603_MOESM7_ESM.xlsx]

## Sheet: Sheet 1
Class	Predicted	Classification rate raw	Classification rate calibrated
AFH	AFH	1	1
AFX/PDS	AFX/PDS	1	1
ALMO/MPC	ALMO/MPC	1	1
AS	AS	1	1
KAPOSI	AS	0.125	0.125
ASPS	ASPS	1	1
CB	CB	1	1
CCS	CCS	0.857143	1
CCSK	CCSK	1	1
ESS (HG)	CCSK	0.111111	0.111111
SBRCT (BCOR)	CCSK	0.25	0.125
CHORD	CHORD	1	1
CHORD (DD)	CHORD (DD)	1	1
CSA (CC)	CSA (CC)	1	1
CSA (A)	CSA (A)	1	1
CSA (B)	CSA (A)	0.222222	0.222222
CSA (B)	CSA (B)	0.444444	0.777778
CSA (B)	CSA (IDH A)	0.222222	0
CSA (IDH A)	CSA (IDH A)	1	1
CSA (IDH B)	CSA (IDH B)	1	1
CSA (MES)	CSA (MES)	1	1
CTRL (BLOOD)	CTRL (BLOOD)	1	1
CTRL (MUS)	CTRL (MUS)	1	1
CTRL (REA)	CTRL (REA)	1	1
DFSP	DFSP	1	1
DSRCT	DSRCT	1	1
DTFM	DTFM	1	1
EHE	EHE	1	1
EMCS	EMCS	1	1
ES	ES	1	0.944444
USARC	ES	0.115385	0
ESS (HG)	ESS (HG)	0.888889	0.888889
SBRCT (BCOR)	ESS (HG)	0.125	0
ESS (LG)	ESS (LG)	1	1
EWING	EWING	1	1
FDY	FDY	1	1
CSA (B)	GCTB	0.111111	0
GCTB	GCTB	1	1
GIST	GIST	1	1
IFS	IFS	1	1
IMT	IMT	1	1
USARC	IMT	0.0384615	0
KAPOSI	KAPOSI	0.875	0.875
LCH	LCH	1	1
LGFMS	LGFMS	1	1
LIPO	LIPO	1	1
USARC	LIPO	0.0384615	0
LMO	LMO	1	1
LMS	LMS	1	1
MEL (CUT)	MEL (CUT)	1	1
MLS	MLS	1	1
WDLS/DDLS	MLS	0.047619	0
MO	MO	1	1
USARC	MO	0.0384615	0
MP	MP	1	1
WDLS/DDLS	MP	0.047619	0
MPNST	MPNST	1	1
MRT	MRT	1	1
NFA	NFA	1	1
USARC	NFA	0.0384615	0
CCS	NFB	0.142857	0
NFB	NFB	1	1
NFB (PLEX)	NFB (PLEX)	1	0.857143
OB	OB	1	1
OFMT	OFMT	1	1
OS (HG)	OS (HG)	1	1
RMS (ALV)	RMS (ALV)	1	1
RMS (EMB)	RMS (EMB)	1	1
RMS (MYOD1)	RMS (MYOD1)	1	1
SARC (MPNST-like)	SARC (MPNST-like)	1	1
USARC	SARC (MPNST-like)	0.0384615	0
SARC (RMS-like)	SARC (RMS-like)	1	1
SBRCT (BCOR)	SBRCT (BCOR)	0.625	0.875
SBRCT (CIC)	SBRCT (CIC)	1	1
SCC (CUT)	SCC (CUT)	1	1
SEF	SEF	1	1
SFT	SFT	1	1
SWN	SWN	1	1
SYSA	SYSA	1	1
ES	USARC	0	0.0555556
USARC	USARC	0.692308	1
NFB (PLEX)	WDLS/DDLS	0	0.142857
WDLS/DDLS	WDLS/DDLS	0.904762	1
